# Supplementary material for: Cell-type-directed design of synthetic enhancers
Source: Nature. 2023 Dec 12;626(7997):212–20. doi: 10.1038/s41586-023-06936-2 (PMC10830415; doi:10.1038/s41586-023-06936-2)
Supplement: Supplementary file 3 — Sequences of all cloned Drosophila and human enhancers. [file 41586_2023_6936_MOESM3_ESM.xlsx]

## Sheet: Table S1
Supplementary Table 1: Sequences of cloned Dropsophila enhancers.
Enhancer ID	Sequence
KCEFS-1	GATACACCGGTCACCGCCAGGGGAGTCGAAGAGAATTCGCTTGGAGGACCTCACTTTGCAATCGATAGAAGGTTCAACGAAGCGTATAACAACATGAGAAATTGCCATAAAAATGGCCCATGTTACTCTGGCCCTAGTCTATTAATAGCGAGTCACGTGGTGAGTTGCCACGTGCCCCCGACGGCGCTGAATCCGTCAAAGCGGGCACACATTCCAACTCAGAGTGTCCTTATGTCTGGGGGTCGTGACCGCTCCTCACCTCGTCCGCGATCTAAAGGCTAGGCCCTGCCCAGTCACTATTTCGGAGGTCTCGGCTAGCCCCTAACAGTGATCTCGTTTCGACGTTCGCTCTATTACACTAGCAAAAAGAGCATTTTTACAAAAGTTTAGAGAAAAGTC…
KCEFS-2	GGCAGACTACTACTCTGAATCGGTCAAATACATAACATTCACGCCGTACAACACGGATGATTGACCAAGCGTGAATTAAGAAACACCCATGAACGTCCATGGCGAACGCTCTTGCGGAACTTATAAATAGAACTACGCGAAGGGATACACAGAGCAAATCGATAGGGCCCCTCTTACACTCCCTCTTAATCTGGACACAGGGATGTAATTTAGTGAGGTGTGTTCGCCTAGGCTGAGAACGCAAGGCTGTGCCGTAAGCTTAATACTAAGTATGCCGTTGCGGTTGATATGAAAGTACCAGTACGACCCCACTAAAGGCTGGAATTGGAACGCTATCAATTCGAACGTCCATGCCCTTGGTGTAGCCAGGGGCTGTTTAATCAACGTTTGCCCTCTAGA…
KCEFS-3	ACCGAAAAATCAGTAGCTTTTGTTATGGGCCACGTATAGAAAGTTCTAGTGGACCGAATCTAATGTTTGATCCGGGTGTTAATAATAGACATGTGTGACGGCATAGCTTCGTGCTGTCATGCAAGAGGACGTATATGTTGGCTGAGGTGTTACGCTCGATTCCACTTCTACTCTGGTTGTTTATATTTAGGAATGAGGACGGGAGATTCACGCTTCATTAAGTTGCGACACGTTGGTGAAGCTTTTGGGTCGGACGGGACGATGGTAGGGAACCTTGCGACTCCTACAGCCAGTTCGCTCTTGTTTTACTACTTTCCTCGATAACGAATGCGTATATATGTCATATAGAAGCATCCCCTGGTCTAAGTTCTTGAATCCAACCGGCCGCAGACTTAGATG…
KCEFS-4	AATGGTTCCACATTACAGTTACCATACCGAGGAACTGAACAGATAATTACTTCATCAATCGAACCCTTACATCAGGTCTAGACAAATGTCAGGGGGTGTCGCAAATTGCCGTTTATAGTCAGTATTTCATATAGCCAAAGACATAAAGGAGGTTAATGGTGGGAGCCAAGGACGCCATTAAGGGGGGCCCTGCTAGCAGTACCCGGCCCGCGTTGTTGTACCCAGTCAAGTGGAAGCGGCAAATAATTTTCGATGAATCGATGTGCCCAGCCTGACTGACAAGGCATACGTGTTCTGCGTTCCCATCTGCGCCCCACGTGGCATTTCCTGCTATTTATAGGTCTCTATCAGTGCAAATCAAGACCGGCGGTGTATAACCCCAAAGCAGTGATCCGTCCA…
KCEFS-5	CATTATTAGATCTCTGAACATTTTATTTTTTGCACGAGTCAATTAATGCTGCCTTCCAAATTTCTAGCACACCGTGAGACGGTGTAAGTGACCGGTACATCCTCACGAACTAGTGGTATTTCTTTCACGACGCGTAACAGGCGATGTATCTTTAGGGTAGAAGGTAACTCTTGTCTGTTCCCAGCGAGGCCCACCCACTGCACCCCCGGAGGGTCCCACACGTTCCCGTAAATATCGGTCGATGTGTTCCCCCGTGCGGATCAACGACCTATTAATAAACGCATTCGAGCGTGAGCTATGCCTTTATGCCCACGTGGCGAGGCGGATATACTCATCGTGTCTGGACCAACCTCTCTCCGTTCTACGCCATAAATAGCCAGCGTGCCTGCATTACAGCAT…
KCEFS-6	AGTATGGGGAGAAACAGAAACTTAATAAACAAGCTGAACACACAATCGTTACAGGGATATGCAATAGTTGTAAGGACGCAGCGGGTCTGCTAGGGGAGGAACTGGAAGTCACCTGTGCATGCAGGTGTATAAAATTAGTATCCCGTTATGGGTCGTACTGGTCGCTCTTCCGCCGGTTACCTGTGTTATTCCTGACAGCTGGATGAATAGTGTTGCCGGCAGTGGAGGACCGTCCAAGTGTGACGAGCGGACTTGGCTCGAAGTCCGATTTCCACCCCTTTTGAGCCGCTTGGTGGAATACCGACGGCAATGATTAATAGCAAATCCTCGCGGCCCTACACGCTATCGTAACTTAAACCAAAACTATTTGCAAAACTTTCTGACGGGTAAAGTCTCTAA…
KCEFS-7	AATTTGTTTTAAAAGAACCCACTTAGTATCTCATTCGAGGTAGGCTGGTATTGGATTCCCTGCGGTGGCATGCTCCATATTTTGTATAGAAGCCATAGTTTGAAAAACGGTTCCACTTGACGACTAAATCACTTCGGTGTCTTCCCTCAACCACGTATCCGAAAATCCAGCATCGGCATGGCGGCTGGCATCCCTAGACAGGACTGAGTATCCGATAAAGAACCATAAGCGATTGCCCAGACCGTCCGCTTGGATGGCTGTAGACTCTTTTACGCTTCATTGAGCGTTGATGGAGGGGCACGGGCGGTCCCGTCACCCCCATGCATTGGTACCCCTCCTAGGCAGAGGCTCTGTTGCGAGGCGTCCCTGTCTATTAATAGGGTCAACCACGTTGGCTGG…
KCEFS-8-15M	AATCGGATTATGCTAGCACACAGTTGATTCCAAGCTTGCAACTTTTTAGCAATTCCTGTGGTGGTTGGAATATAAATAGGTTCGCTTCGCTAACCATCTGTGTTGGAGGGACGAGACACACCCACACTTCCCTGCTCACAGCTTTGATGAATCTGCTTCCTGTTATGAGACGGGGAATGTAGGAGACCGCTGTTTGAGGACGTCTAATGATAGAACTTGGAAGTGCCGCCACCCGAAGACGCAGGGTTAACACTCGCGGTACACCTGATTGAGCCGCACAGGCGATAATTTTTAAGGTAAGACAGCCCCCAGGCATATTGCGACAAAGCTTTATCTGGCGAAACGTGTTTCAACCTTTTCGTAGAGCCTGGTAAGTTCTTACTACCCACGCTTCCAGAA…
KCEFS-9-15M	TCTAATTGAACAATGACCCCCATAAGATGGCTTCGCAATGTCATGAACTTTCGTTCTAGTCATCCACTCACGGGGCAAACAGACTCACCTCCGTGCGAGCTACCGTAACTTTCGGACTGAATATTCTTACTTATGACCATATCCCGCCATTTTTTACTGACCGACCTAGGAAAGCTCCACGAAGTCTGTAGCCCGTGCGTCTCGCAACCGAAGTCGCCCGGGAAGAGAGGTCCTTTCCCCGCTATATTTATATTACACTGGCGGAAAGGGCTAGGGAGCTTGCAGATTTACGCTCCATTAATTTCAGCGCGGGCATCCTTCCCCGTAGATAGCGTATATCGATGGTAAGTTGGGGACACCTATTATAAGGAACCTGCGCAGGTCATGGACGTCAAAGAT…
KCEFS-10-15M	ACGCACTCAGTAACTTCAGGAAACATCGTGCAGAAGCTTCCAGCATGTAAAGCCAACAGTGGATAGTAGGGATAAGCTAAAATTATCCTCCGCTTCAATTCACACTCTACAAAGTGTTCGGTGCAGACACATGGCATCAGGCGCTGACCTCGACCAGCCGATTGAGGCAGGGGCCTGCTCACTCAATTGGGAGCTGTATGTATGGTGTGCACGGATTATAATCCCCTTAGCTAAAAATAGCAGCCTCCCTGACCTATACAGTTGGAGACGTACATCGATTGCCGACTTTGGAAAGAGCCAAGGTCTCCGGGGAAAGCCGCTGACATCAACTGCATATTTCTACGGTTGCTTCGTCCACCTTCAAACGGAACGAATAAGACGGATGCTAACATCAGGTCC…
KCEFS-11-15M	TTGTAACATTAAACGTTGACCGCATCACTTGAACGAGAATGTACCACGGTTGATTCGATCACTTGACTACCTATCAGCGATCGTTGTAGTCGTATATTAGGTTTAAAAACGCTGGGTTTAACGTACAAGTATAGAAGACTAATGTACTCTATCGTCAAATTTATTCAGTTGCCGTGCGACCAGGACTTGTGTACGGCTATTTGTCTGGTAAGAGCTTACTCGTGTCGCTGTTCTAGGCATCATGGGGGCGGATTCTATTATTGAACAAGTTAGCTCAGTGGAGCGCATGTTTTGTAAAAATAGACCACCCAGGGACGAAGCCCGTTTACCACCAAAGCGCCCAACTGAAACAACTTTGAATGTAATAGCCATATTATCGAAGCGCATGCTTGACATTTA…
KCEFS-12-15M	CCGTGTGTGCTAAGGGACCATCATTTCATTGCACACAATTTCTGGATAAAAGCCGTTGCATTCACAATGTCTGCCCAAATTGCATTTAATATGCCTACCCTTTACCATTAAAGATCTTGCAACCTTAGTGTTAGGCTGGGTAAACCCTTATTTAAGACAACCGAGGGCGGGATCCATTAGCACCAAAACCGAGTGTTGTGTACAGTCTTCCAAAGCAGAGTTGTCGCCCGCATGCCTGTTGAAGCGCTCAATGAACCGCGAGCACCGCACATCGATACCTCATATGTCGGACCGGGGGGGCTATTTATAGACCAGTAAGCAAAAGCGCCGCTCGCGCCCTCGCTTATTTATAGTGGACCATGCGCGATTATAGTTGCGCTTATTCAGTCGAGTGGACAC…
KCEFS-13-15M	TAGAATACCTGTACAAAAGCTTAAATTTTTTAGTCAACCTACGCTTTCTCGACAACAGATCGCACGACGATATTCTGGCTGTCGATCTGGTGGGCCACCTCTTTGTCAGGGTACTTCCATGAATCAGTGCGTTGCGTATACCGTACATCTAATATTAGATGCTCTAGTTCCCTTATAAAATGGGTAGAGCTGGATCGGAAAAAACCATCTGGCGCATCCGTCTTAGTTATACTTTGCCGGCCATGGGACGCACATGTAAAAGCCCCGACTTAAACCAGTGCATTGGCAGCAAACTTCTGTTGCTGACTTAATCGATGGAGAGAGGACTGGTGTGAGGGGCTGGCCTAACCCACCCTAGTACAAAGGCAGAGCGCAACACGCTTGACTGCGCAAGGTGGC…
KCEFS-1-15M	GATACACCGGTCACCGCCAGGGGAGTCGAAGAGAATTCGCTTGGAGGACCTCACTTTGCAATCGATAGAAGGTTCAACGAAGCGTATAACAACATGAGAAATTGCCATAAAAATAGCCCATGTTACTCTGGCGCTAGTCTATTAATAGCGAGTCACGTGGTGAGTTGCCACGTGCCCCCGACGGCGCTGAATCCATCAAAGCGGGAACACATTCCAACTCAGAGTGTCCTTATGTCTGGGGGTCGTGACCGCTCCTCACCTCGTCCGCGATTTAAAGGCTAGGCCCTGCCCAGTCACTATTTCGGAGGTCTCGGCTAGCCCCTAACAGTGATCTCGTTTCGACGTTCGCTCTATTACACTAGCAAAAAGAGCATTTTTACAAAAGTTTAGAGAAAAGTC…
KCEFS-2-15M	GGCAGACTACTACTCTGACTCGGTCAAATACATAACATTCACGCCGTACCACACGGATGATTGACCAAGCGTGAATTAAGAAACACCCATGAACGTCCATGGCGAACGCTCTTGCGGAACTTATAAATAGAACTACGCGAAGGGATACACAGAGCAAATCGATAGGGCCCCTCTTACACTCCCTCTTAATCTGGACACAGGGGTGTAATTTAGTGAGGTGTGTTCGCCTAGGCTGAGAACGCAAGGCTGTGCCGTTAGCTTAATACTAAGGATGCCGTTGCGGTTGATATGAAAGTACCAGTACGACCCCACTAAAGGCTGGAATTGGAACGCTATCAATTCGAACGTCCATGCCCTTGGTGTAGCCAGGGGCTGTTTAATCAACGTTTGCCCTCTAGA…
KCEFS-5-15M	CATTATTAGATCTCTGAACATTTTATTTTTTGCACGAGTCAATTAATGCTGCCTTCCAAATTTCTAGCACACCGTGAGACGGTGTAAGTGACCGGTACATCCTCACGAACTAGTGGTATTTCTTTCACGACGCGTAACAGGCGATGTATCTTTAGGGTAGAAGGTAACTCTTGTCTGTTCCCAGCGAGGCCCACCCACTGCACCCCCGGAGGGTCCCACACGTTCCCGTAAATATCGCTCGATGTGTTCACTCGTGCGGATCAACGACCTATTAATAAACGCATTCGAGCGTGAGCTATGCCTTTATGCCCACGTGGCGAGGCGGATATACTCATCGTGTCTGGACCAACCTCTCTCCGTTCTACGCCATAAATAGCCCGCGTGACTGCATTACAGCAT…
KCEFS-6-15M	AGTATGGGGAGAAACAGAAACTTAATAAACAAGCTGAACACACAATCGTTACAGGGATATGCAATAGTTGTAAGGACGCAGCGGGTCTGCTAGGGGAGGAACTGGAAGTCACCTGTGCATGCAGGTGTATAAAATTAGTATCCCGTTATGGGTCGTACTGGTCGCTCTTCCGCCGGTTACCTGTGTTATTCCTGACAGCTGGATGAATAGTGTTGCCGGCAGTGGAGGACCGTCCAAGTGTGACGAGCGGACTTGGCTCGATGTCCGATTTCCACCCCTTTTGAGCCGCTTGGTTGAATACCGACGGCTATTATTAATAGCAAATCCTCGCGGCCCTACACGCTATCGTAACTTAAACCAAAACTATTTGCAAAACTTTCTGACGGGTAAAGTCTATAA…
KCEFS-3-0M	ACCGAAAAATCAGTAGCTTTTGTTATGGGCCACGTATAGAAAGTTCTAGTGGACCGAATCTAATGTTTGATCCGGGTGTTAATAGTAGACATGTGTGACGGCATAGCTTCGTGCTGTAATGCAAGAGGACTTATATGTTGGCTTAGGTGTTACGCTGGATTCCACTTCTACTCTGGTTGCTTATATTTAGGAATGAGGACGGGAGATTCCCGCGTCTTTAAGTTGCGACACGTTGGTGAAGCTTTTGGGTCGGACGGGACGATCGTAGGGAACCTTGCGACTCCTACAGCCAGTTCGCTCTTGTTTTACTACTTTCCTCGATAACGAATGCGTATATATGTCATATAGAAGCATCCCCTGGTCTAAGTTCTTGAATCCAACCGGCCGCAGACTTAGATG…
KCEFS-3-2M	ACCGAAAAATCAGTAGCTTTTGTTATGGGCCACGTATAGAAAGTTCTAGTGGACCGAATCTAATGTTTGATCCGGGTGTTAATAGTAGACATGTGTGACGGCATAGCTTCGTGCTGTAATGCAAGAGGACTTATATGTTGGCTTAGGTGTTACGCTGGATTCCACTTCTACTCTGGTTGCTTATATTTAGGAATGAGGACGGGAGATTCCCGCGTCATTAAGTTGCGACACGTTGGTGAAGCTTTTGGGTCGGACGGGACGATGGTAGGGAACCTTGCGACTCCTACAGCCAGTTCGCTCTTGTTTTACTACTTTCCTCGATAACGAATGCGTATATATGTCATATAGAAGCATCCCCTGGTCTAAGTTCTTGAATCCAACCGGCCGCAGACTTAGATG…
KCEFS-3-4M	ACCGAAAAATCAGTAGCTTTTGTTATGGGCCACGTATAGAAAGTTCTAGTGGACCGAATCTAATGTTTGATCCGGGTGTTAATAGTAGACATGTGTGACGGCATAGCTTCGTGCTGTAATGCAAGAGGACTTATATGTTGGCTTAGGTGTTACGCTCGATTCCACTTCTACTCTGGTTGTTTATATTTAGGAATGAGGACGGGAGATTCCCGCGTCATTAAGTTGCGACACGTTGGTGAAGCTTTTGGGTCGGACGGGACGATGGTAGGGAACCTTGCGACTCCTACAGCCAGTTCGCTCTTGTTTTACTACTTTCCTCGATAACGAATGCGTATATATGTCATATAGAAGCATCCCCTGGTCTAAGTTCTTGAATCCAACCGGCCGCAGACTTAGATG…
KCEFS-3-6M	ACCGAAAAATCAGTAGCTTTTGTTATGGGCCACGTATAGAAAGTTCTAGTGGACCGAATCTAATGTTTGATCCGGGTGTTAATAGTAGACATGTGTGACGGCATAGCTTCGTGCTGTAATGCAAGAGGACTTATATGTTGGCTTAGGTGTTACGCTCGATTCCACTTCTACTCTGGTTGTTTATATTTAGGAATGAGGACGGGAGATTCACGCTTCATTAAGTTGCGACACGTTGGTGAAGCTTTTGGGTCGGACGGGACGATGGTAGGGAACCTTGCGACTCCTACAGCCAGTTCGCTCTTGTTTTACTACTTTCCTCGATAACGAATGCGTATATATGTCATATAGAAGCATCCCCTGGTCTAAGTTCTTGAATCCAACCGGCCGCAGACTTAGATG…
KCEFS-3-8M	ACCGAAAAATCAGTAGCTTTTGTTATGGGCCACGTATAGAAAGTTCTAGTGGACCGAATCTAATGTTTGATCCGGGTGTTAATAATAGACATGTGTGACGGCATAGCTTCGTGCTGTCATGCAAGAGGACTTATATGTTGGCTTAGGTGTTACGCTCGATTCCACTTCTACTCTGGTTGTTTATATTTAGGAATGAGGACGGGAGATTCACGCTTCATTAAGTTGCGACACGTTGGTGAAGCTTTTGGGTCGGACGGGACGATGGTAGGGAACCTTGCGACTCCTACAGCCAGTTCGCTCTTGTTTTACTACTTTCCTCGATAACGAATGCGTATATATGTCATATAGAAGCATCCCCTGGTCTAAGTTCTTGAATCCAACCGGCCGCAGACTTAGATG…
KCEFS-4-0M	AATGGTTCCACATTACAGTTACCATACCGAGGAACTGAACAGATAATTACTTCATCAATCGAACCCTTACATCAGGTCTAGACAAATGTCAGGGGGTGTCGCAAATTGCCGTTTATAGTCAGTATTTCATATAGCCAAAGACATAAAGGAAGTTAATGGTGGGAGCCAAGGACGCCATTAAGGGGGGCCCTGCTAGCAGTACCCGGCCCGCGTTGTTGTACGCAGTCAAGTAGAGGCGGCAAATAATTTTCGAAGAATCTATGTGCCCAGCCTGACTGACAAGGCATACGTGTTCTGCGTTCCCATCTGCGCCCCAAGTGGCATTTCCTGGTTTTTCTAGGTCTCTATCAGTGCAAATCAAGACCGGCGGTGTATAACCCCAAAGCAGTGATCCGTCCA…
KCEFS-4-2M	AATGGTTCCACATTACAGTTACCATACCGAGGAACTGAACAGATAATTACTTCATCAATCGAACCCTTACATCAGGTCTAGACAAATGTCAGGGGGTGTCGCAAATTGCCGTTTATAGTCAGTATTTCATATAGCCAAAGACATAAAGGAGGTTAATGGTGGGAGCCAAGGACGCCATTAAGGGGGGCCCTGCTAGCAGTACCCGGCCCGCGTTGTTGTACCCAGTCAAGTAGAGGCGGCAAATAATTTTCGAAGAATCTATGTGCCCAGCCTGACTGACAAGGCATACGTGTTCTGCGTTCCCATCTGCGCCCCAAGTGGCATTTCCTGGTTTTTCTAGGTCTCTATCAGTGCAAATCAAGACCGGCGGTGTATAACCCCAAAGCAGTGATCCGTCCA…
KCEFS-4-4M	AATGGTTCCACATTACAGTTACCATACCGAGGAACTGAACAGATAATTACTTCATCAATCGAACCCTTACATCAGGTCTAGACAAATGTCAGGGGGTGTCGCAAATTGCCGTTTATAGTCAGTATTTCATATAGCCAAAGACATAAAGGAGGTTAATGGTGGGAGCCAAGGACGCCATTAAGGGGGGCCCTGCTAGCAGTACCCGGCCCGCGTTGTTGTACCCAGTCAAGTAGAAGCGGCAAATAATTTTCGATGAATCTATGTGCCCAGCCTGACTGACAAGGCATACGTGTTCTGCGTTCCCATCTGCGCCCCAAGTGGCATTTCCTGGTTTTTCTAGGTCTCTATCAGTGCAAATCAAGACCGGCGGTGTATAACCCCAAAGCAGTGATCCGTCCA…
KCEFS-4-6M	AATGGTTCCACATTACAGTTACCATACCGAGGAACTGAACAGATAATTACTTCATCAATCGAACCCTTACATCAGGTCTAGACAAATGTCAGGGGGTGTCGCAAATTGCCGTTTATAGTCAGTATTTCATATAGCCAAAGACATAAAGGAGGTTAATGGTGGGAGCCAAGGACGCCATTAAGGGGGGCCCTGCTAGCAGTACCCGGCCCGCGTTGTTGTACCCAGTCAAGTGGAAGCGGCAAATAATTTTCGATGAATCGATGTGCCCAGCCTGACTGACAAGGCATACGTGTTCTGCGTTCCCATCTGCGCCCCAAGTGGCATTTCCTGGTTTTTCTAGGTCTCTATCAGTGCAAATCAAGACCGGCGGTGTATAACCCCAAAGCAGTGATCCGTCCA…
KCEFS-4-8M	AATGGTTCCACATTACAGTTACCATACCGAGGAACTGAACAGATAATTACTTCATCAATCGAACCCTTACATCAGGTCTAGACAAATGTCAGGGGGTGTCGCAAATTGCCGTTTATAGTCAGTATTTCATATAGCCAAAGACATAAAGGAGGTTAATGGTGGGAGCCAAGGACGCCATTAAGGGGGGCCCTGCTAGCAGTACCCGGCCCGCGTTGTTGTACCCAGTCAAGTGGAAGCGGCAAATAATTTTCGATGAATCGATGTGCCCAGCCTGACTGACAAGGCATACGTGTTCTGCGTTCCCATCTGCGCCCCAAGTGGCATTTCCTGGTATTTATAGGTCTCTATCAGTGCAAATCAAGACCGGCGGTGTATAACCCCAAAGCAGTGATCCGTCCA…
KCEFS-7-0M	AATTTGTTTTAAAAGAACCCACTTAGTATCTCATTCGAGGTAGGCTGGTATTGGATTCCCTGCGGTGGCATGCTCCATATTTTGTATAGAAGCCATAGTTTGAAAAACGGTTCCACTTGACGACTAAATCACTTCGGTGTCTTCCCTCAACCACGTATCCGAAAATCCAGCATCGGCATGGCGGCTGGCATCCCTAGACAGGACTGAGGATCCGATAAAGAACCATAAGCGATTGCCCAGACCGTCCGCTTGGATCGCTGTAGACTCTTGTACGCTTCCGTCAGCGTTGATGGAGGGGCACGGGCGGTCCCGTCAGGCCCATGCATTGGTACCCCTCCTAGGCAGAGGCTCTGTTGCGAGGCGTCCCTGTCTATTAAAGGGGTCAACCACGTTGGCTGG…
KCEFS-7-2M	AATTTGTTTTAAAAGAACCCACTTAGTATCTCATTCGAGGTAGGCTGGTATTGGATTCCCTGCGGTGGCATGCTCCATATTTTGTATAGAAGCCATAGTTTGAAAAACGGTTCCACTTGACGACTAAATCACTTCGGTGTCTTCCCTCAACCACGTATCCGAAAATCCAGCATCGGCATGGCGGCTGGCATCCCTAGACAGGACTGAGGATCCGATAAAGAACCATAAGCGATTGCCCAGACCGTCCGCTTGGATCGCTGTAGACTCTTGTACGCTTCCGTCAGCGTTGATGGAGGGGCACGGGCGGTCCCGTCAGGCCCATGCATTGGTACCCCTCCTAGGCAGAGGCTCTGTTGCGAGGCGTCCCTGTCTATTAATAGGGTCAACCACGTTGGCTGG…
KCEFS-7-4M	AATTTGTTTTAAAAGAACCCACTTAGTATCTCATTCGAGGTAGGCTGGTATTGGATTCCCTGCGGTGGCATGCTCCATATTTTGTATAGAAGCCATAGTTTGAAAAACGGTTCCACTTGACGACTAAATCACTTCGGTGTCTTCCCTCAACCACGTATCCGAAAATCCAGCATCGGCATGGCGGCTGGCATCCCTAGACAGGACTGAGGATCCGATAAAGAACCATAAGCGATTGCCCAGACCGTCCGCTTGGATCGCTGTAGACTCTTGTACGCTTCAGTGAGCGTTGATGGAGGGGCACGGGCGGTCCCGTCAGGCCCATGCATTGGTACCCCTCCTAGGCAGAGGCTCTGTTGCGAGGCGTCCCTGTCTATTAATAGGGTCAACCACGTTGGCTGG…
KCEFS-7-6M	AATTTGTTTTAAAAGAACCCACTTAGTATCTCATTCGAGGTAGGCTGGTATTGGATTCCCTGCGGTGGCATGCTCCATATTTTGTATAGAAGCCATAGTTTGAAAAACGGTTCCACTTGACGACTAAATCACTTCGGTGTCTTCCCTCAACCACGTATCCGAAAATCCAGCATCGGCATGGCGGCTGGCATCCCTAGACAGGACTGAGGATCCGATAAAGAACCATAAGCGATTGCCCAGACCGTCCGCTTGGATGGCTGTAGACTCTTGTACGCTTCATTGAGCGTTGATGGAGGGGCACGGGCGGTCCCGTCAGGCCCATGCATTGGTACCCCTCCTAGGCAGAGGCTCTGTTGCGAGGCGTCCCTGTCTATTAATAGGGTCAACCACGTTGGCTGG…
KCEFS-7-8M	AATTTGTTTTAAAAGAACCCACTTAGTATCTCATTCGAGGTAGGCTGGTATTGGATTCCCTGCGGTGGCATGCTCCATATTTTGTATAGAAGCCATAGTTTGAAAAACGGTTCCACTTGACGACTAAATCACTTCGGTGTCTTCCCTCAACCACGTATCCGAAAATCCAGCATCGGCATGGCGGCTGGCATCCCTAGACAGGACTGAGGATCCGATAAAGAACCATAAGCGATTGCCCAGACCGTCCGCTTGGATGGCTGTAGACTCTTTTACGCTTCATTGAGCGTTGATGGAGGGGCACGGGCGGTCCCGTCAGCCCCATGCATTGGTACCCCTCCTAGGCAGAGGCTCTGTTGCGAGGCGTCCCTGTCTATTAATAGGGTCAACCACGTTGGCTGG…
KCEFS-3-repr	ACCGAAAAATCAGTAGCTTTTGTTATGGGCCACGTATAGAAAGTTCTAGTGGACCGAATCTTATGTTTGATCCGGGTGTTAATAATAGACATGTGTGACGGCATAGCTTCGTGCTGTCATGCAAGAGGACGTATATGTTGGCTGAGGTGTTACGCTCGATTCCAATTGTACTCTGGTTGTTTATATTTAGGAATTAGGACGGGAGATTCACGCTTCATTAAGTTGCGACACGTTGGTGAAGCTTTTGGATCGGACGGGACGATCGTAGGGAACCTTGCGACTCCTACAGCCAGTTCGCTCTTGTTTTACTACTTTCCTCGATAACGAATGCGTATATATGTCATATAGAAGCATCCCCTGGTCTAAGTTCTTGAATCCAACCGGCCGCAGACTTAGATG…
KCEFS-4-repr	AATGGTTCCACATTACAGTTACCATACCGAGGAACTGAACAGATAATTACTTCATCAATCGAACCCTTACATCAGGTCTAGACAAATGTCAGGGGGTGTCGCAAATTGCCGTTTATAGTCAGTATTTCATATAGCCAAAGACATAAAGGAGGTTAATTTTGGGAGCCAAGGACGCAATTAAGGGGGGCCCTGCTAGCAGTACCCGGCCCGCGTTGTTGTACCCAGTCAAGTGGAAGCGGCAAGAAATTTTCGATGAATCGATGTGCCCAGCCTGACTGACAAGGCATACGTGATCTGCGTTCCCATCTGCGCCCCACGTGGCATTTCCTGCTATTTATAGGTCTCTATCAGTGCAAATCAAGATCGGCGGTGTATAACCCCAAAGAAGTGATCCGTCCA…
KCEFS-7-repr	AATTTGTTTTAAAAGAACCCACTTAGTATCTCATTCGAGGTAGGCTGGTATTGGATTCCCTGCGGTGGCATGCTCCATATTTTGTATAGAAGCCATAGTTTGAAAAACGGTTCCACTTGACGACTAAATCACTTCGGTGTCTTCCCTCAACCACGTATCCGAAAATCCAGCATCGGCATGGCGGCTGGCATCCCTAGACAGGACTGAGTATCCGATAAAGAACCATAAGCGATCGCCCAGATCGTCCGCTTGGATGGCTGTAGACTCTTTTACGCTTCATTGAGCGTTGATCGAGGGGCACGGGCGATCCCGTCACCCCCATGCATTGGTACCCCTCCTACGCAGAGGATCTGTTGCGAGGCGTACCTGTCTATTAATAGGGTCAACCACGTTGGCTGG…
FP-1 (WT) (Chr3L:8670850-8671350, dm6)	TGTACTTGGCCAAAAGAGCCGTTCGCATCGCTCTCTTTGCTAAAATCCTCTCCAGAACTCAAGTTTCAACGGGTTAACTTGGTCCAGTGGCGTGTGAGCTACGTCTAACCCTATGTATATAGATATAGATATAGATATAGATAGATATAGATAGATAGACAGGGATAGAGGTATACCTGCACCCACCACGCCCATAATCCTTTTATGGCAAATAAACAAACAACGTCACGGCGACTCAGTCGCGAAGGATTGCCATGGCTAGGTAAAAAGTGCCAAAAGGGTGCAATAAACCGGGTTGAGATGGCCAAAGGGTATGGCCACGGTATGGCATGGTTATAGATATGGAAGGATAGGGAAGAGTTGTTGCACACGCGCGGTGGCATTGTTGCACACTCGGTT…
FP-1 (6 Mut.)	TGTACTTGGCCAAAAGAGCCGTTCGCATCGCTCTCTTTGCTAAAATCCTCTCCAGAACTCAAGTTTCAACGGGTTAACTTGGTCCAGTGGCGTGTGAGCTACGTCTAACCCTATGTATATAGATATAGATATAGATATAGATAGATATAAATAGATAGACAGGGATAGAGGTATACCTGCACCCACCACGCCCATAATCCTTTTATGGCAAATAAACAAACAACGTCACGGCGACTCAGTCGCGAAGGATTGCCATGGCTAGGTAAAAAGTGCCAAAAGGGTGCAATCAACCGGGTTGAGATGGCCAAAGGGTATGGCCACGGTATGGCATGGTTATAGATATGGAAGGATAGGGAAGAGTTGTTGGACACGCGCGGTGGCATTGTTGCACACTCGGTT…
FP-2 (WT) (ChrX:15547650-15548150, dm6)	CACAAGTGTCTGTCTGGCCAAAACGGAAAGTTGAAACGTCAGTTGCAGGAGACTCTGTTGGCCAAATGTAAGCCGATATCCCGGGGCTGCTGTCACCAGAAGAAGAACTCGTATCCTCGAGATACACTCGCACAGCCATGCTCACTGATGCAGTCCGTTGATGCCCACGAAATGAGATCGGCTATTTTTAGCGCCCTATAATTTATACTCAAATAAAACTTGAGGCGGGCGAGAAAAGTTCGCAGTTGCCCACAAATCAGATAAGTATTTTCGTATCGCCAAGTGCCACTTCGCTCTGTTTACCCCCGATTTTAGCGCCCTCCGATCCCAATTCCCAACTGAATGAACCTACCAACCCACCCCCCCGCTTACGGGCATGCCAACTCCCCCTGACCCACA…
FP-2 (6 Mut.)	CACAAGTGTCTGTCTGGCCAAAACGGAAAGTTGAAACGTCAGTTGCAGGAGACTCTGTTGGCCAAATGTAAGCCGATATCCCGGGGCTGCTGTCACCAGAAGAAGAACTCGTATCCTCGAGATACACTCGCACAGCCATGCTCACTGATGCAGTCCGTTGATGCCCACGAAATGAGCTCGGCTATTTTTAGCGCCCTATAATTTATACTCAAATAAAACTTGAGGCGGGCGAGAAAAGTTCGCAGTTGCCCACACATCAGTTAACTATTTTCGTATCGCCAAGCGCCACTTCGCTCTGTTTACCCCCGATTTTAGCGCCCTCCGATCCCAATTCCCAACTGAATGAACCTACCAACCCACCCCCCCGCTTACGGGCATGCCAACTCCCCCTGACCCACA…
FP-3 (WT) (ChrX:4010500-4011000, dm6)	CAACAATAAAGATGGACAGATGTTGGCGATATGGAGTACTCGTTGTACACAGGGATGAGGCTTATAAATATATTTGCCTCACTTAAAGTGACCAAATTGTTATCATGATGATATGTGTTAAGATTAAAAGGACTTTCTTGTCCCTGTCCGTTTGCTGCTGGCGGGCATGAGGAGGGGATTCAATGGACTTACCAGAAGGGCGACCGGCTCATCTTTTCTTCTTTTATTTATTTTTTTTTTTCACATGCTGATTCCATCTCTGAACAAGTTAAATCATCCCCAGACCCCCCCCCCCCCCTCCGAAAATTTGCCTTCGTCCTGGATGGACTTTTACGCTGATTTTTATTTCGTGGCAATAAATTTTTATGTGCACTGGGTCACTTCATAATTCGCTTAAGC…
FP-3 (6 Mut.)	CAACAATAAAGATGGACAGATGTTGGCGATATGGAGTACTCGTTGTACACAGGGATGAGGCTTATAAATATATTTGCCTCACTTAAAGTGACCAAATTGTTATCATGATGATATGTGTTAAGATTAAAAGGACTTTCTTGTCCCTGTCCGTTTGCTGCTGGCGGGCATGAGGAGGGGATTCAATGGACTTACCAGAAGGGCGACCGGCTCATCTGTTCTTCTTTTATTGATTTTTTTTTTTCACATGCTGATTCCATCGCTGAACAAGTTAAATCATCCCCAGACCCCCCCCCCCCCCTCCGAAAATTTGCCTTCGTCCTGGATGGACTTTTACGCTGATTTTTATTTCGTGGCAATAAATTTTTATGTGCACTGGGTCACTTCATAATTCGCTCAAGC…
FP-3 (11 Mut.)	CAACAATAAAGATGGACAGATGTTGGCGATATGGAGTACTCGTTGTACACAGGGATGAGGCTTATAAATATATTTGCCTCACTTAAAGTGACCAAATTGTTATCATGATGATATGTGTTAATATTAAAAGGACTTTCTTGTCCCTGTCCGTTTGCTGCTGGCGGGCATGAGGAGGGGATTCAATGGACTTACCAGAAGGGCGACCGGCTCATCTGTTCTTCTTTTATTGATTTTTTTGTTTCACATGCTGATTCCATCGCTGAACAAGTTAAATCATCCCCAGACCCCCCTCCCCCCCTCCGAAAATTTGCCTTCGTCCTGGATGGACTTTTACGCTGATTTTTATTTCGTGGCAATCTATTTTTATGTGCACTGGGTCACTTCATAATTCGCTCAAGC…
FP-4 (WT) (ChrX:9786300-9786800, dm6)	AATGAATATTTTAAACCTTTCATTTCCATCTTTAATAACATAATTTTCATCTGGTTTAATTCGCTTTCCTCGACTTTCGATTGCATTTACCGTGAGTGTCGTCGGACGATCTGAGGCATTACTAATAAGGAGCCAAGTGGGGGCTTTTCATGCTTGACTGGGCCATCGATGTGAAGTTCGTTCGGCCACGCCCCCAACTTCTGTCCTGCAACGCCCACCGTTTGGGCCGTTTCGCTTTGTCGGCCAATGTGTGTGGCTGTAAAGTTTATTTATGGCCAACTCCCTGGGCCTTCCATATGCCTGATTTATCGCTGTTATTGAAAAATTCGTAGTGCAGCTTTTAATTATGAGGCGAGGTGCAAACAGAAAAATGGGTATATATTACAACAACATAAAAAT…
FP-4 (6 Mut.)	AATGAATATTTTAAACCTTTCATTTCCATCTTTAATAACATAATTTTCATCTGGTTTAATTCGCTTTCCTCGACTTTCGATTGCATTTACCGTGAGTGTCGTCGGACGAACTGAGGCATTACTAATAAGGAGCCAAGTGGGGGCTTTTCATGCTTGACTGGGCCATCGATGTGAAGTTCGTTCGGCCACGCCCCCAACTTCTGTCCTGCAACGCCCACCGTTTGGGCCGTTTCGCTTTGTCGGCCAATGTGTGTGGCTGTAAAGTTTATTTATAGCCACCTCACTGGGCCTTCCATACGCCTGATTTATCGCTGTTATTGAAAAATTCGTAGTGCAGCTTTTGATTATGAGGCGAGGTGCAAACAGAAAAATGGGTATATATTACAACAACATAAAAAT…
KCFP-1-repr	TGTACTTGGCCAAAAGAGCCGTTCGCATCGCTCTCTTTGCTAAGATCCTCTCCAGAACTCAAGTTTCAACGGGTTAACTTGGTCCAGTGGCGTGTGATCTACGTCTAACCCTATGTATATAGATATAGATATTGATATAGATAGATATAAATAGATAGACAGGGATAGAGGTATACCTGCACCCACCACGCCCATAATCCTTTTATGGCAATTAAACAAACAACGTCACGGCGACTCAGTCGCGAAGGATTGCCATGGCTAGGTAAGAAGTGCCAAAAGGGTGCAATCAACCGGGTTGAGATCGCCAAAGGGTATGGCCACGGTATGGCATGGTTATAGATATGGAAGGATAGGGAAGAGTTCTTGGACACGCGCGGTGGCATTGTTGCACACTCGGTT…
KCFP-2-repr	CACAAGTGTCTGTCTGGCCAAAACGGAAAGTTGAAACGTCAGTTGCAGGAGACTCTGTTGGCCAAATGTAAGCCGATATCCCGGGGCTGCTGTCACCAGAAGAAGAACTCGTATCCTCGAGATACACTCGCACAGCCATGATCACTGATGCAGTGCGTTGATGCCCAAGAAATGAGATCGGCTATTTTTAGCGCCCTATAATTTATACTCAAATAAAACTTAAGGCGGGCGAGAAAAGATCGCAGTTGCCCACACATCAGTTAACTATTTTCGTATCGCCAAGCGCCACTTCGCTCTGTTTACCCCCGATTTTAGCGCCCTCCGATCCCAATTCCCAACTGAATGAACCTACCAACCCACCCCCCCGCTTACGCGCATGCCAACTCCCCCTGACCCACA…
KCFP-4-repr	AATGAATATTTTAAACCTTTCATTTCCATCTTTAATAACATAATTTTCATCTGGTTTAATTCGCTTTCCTCGACTTTCGATTGCATTTACCGTGAGTGTCGTCGGACGATCTGAGGCATTACTAATTAGGAGCCAAGTGGGGGCTTTTCATGCTTGACTGGGCCATCGATGTGAAGATCGTTCGGCCACGCCCCCAACTTCTGTCCTGCAACGCCCACCGTTTGGGCCGTTTCGCTTTTTCGGCCAATGTGTGTGGCTGTAAAGTTTATTTATAGCCACCTCACTGGGCCTTCCATACGCCTGATTTATCGCTGTAATTGAAAAATGCGTAGTGCAGCTTTTAATTATGAGGCGAGGTGCAAACAGAAAAATGGGTATATATTACAACAACATAAAAAT…
Enh56 (WT) (Chr2R:19127550-19127921, dm6)	TCAACTATCCGCAATTGTTTCAGCCGGAGATTGCCGGTTTCTTGCGGCTACGTTCGGCGCTGCGGGGTAACTGAATCCGATTCCGAATCGGAATACAAGTCCGGATCCGCGGAAGCCCATGGCGGATGTGTCATTAGTGGGCAAGGCAATTGCGACCGCTTGCCAGCGCCAAAGGTCGTAGGGTTGGGCTTTCGGGGTTAACGGGGGCAAAGGGGTAGCTATAGGAAGACACGCACCGCCACTGCACTGAATGTGCCCCTAATTAAGCCCACACCCCCCGCGGAACACCACCCGACCCCGATAAGCCGCCGAATAAGCGGCTTGTTCCAAATCCGAAGCACTAGACTCGTCATTCGGTCATCCAGTCATAC
Enh56 (14 Mut.)	TCAACTATCCGCAATTGTTTCAGCCGGAGATTGCCGGTTTCTTGCGGCTAAGTTCGGCGCTGCGGGGTAACTGAATCCGATTCCGAATCGGAATACAAGTCCGGATCCGCGGAAGCCCATGGCGGATGTGTCATTAGTGGGCAAGGCTATTGCGACCGCTTGCCAGCGCCAAAGGTGGTAGGGTTGGGCTTTCGGGGTTTACGGGGGCAAAGGGATAGCTATAGGAAGACACGCTTTGCCACTTCACTGATTGTGCCACTAACTAAGCCCACACCCCCCGCGGAACACCACCCGACCCCGATAAGCCGTCGAATAAGCGGCTTGTTCCAGATCCGAAGCACTAGACTCGTCATTCGGTCATCCAGTCATAC
Enh28 (WT) (Chr3R:26711113-26711413, dm6)	GTTCTTGCGACTTAGAAGGGCTTTTCAAACAGCAACACCAGCAAACAACTAACGCCTGTTGCCGCTGGCCACGTCCTGACTTAACGCTTTGTGCAAGGATTTGGCTCACAGCCCGACAACGAAGACAAGCGGCTCAAAAGGATGGTGCTGATGGTCTAGGGGGATGGCTCAATGACAGGTGAGTTGTTGGCTTTTAAAGTTGGTACACACAAACCAGGCAGGCAAGCACACCATGCATGCTCAAAGGCTTTCGGCCCGGTCGTTGGTAAACTTTTAATAATCGCAAAGACGAGTCGCTTT
Enh28 (13 Mut.)	GTTCTTGCGACTTAGAAGGGCTTTTCAAACAGCAACACCAGCAAACAACTAACGCCTGTTGCCGCTGGCCATGTCCTGACTTAACGCTTTGTGCATGGATTTGGCTCACACCCCGACAACGAGGACAAGCGGGTCAAAAGGGTGGTGCTGATGGTCAAGGGGGATGGCTCAATGAGAGGTGAGTTGTTGGCTTTTAAAGTTGGTACACACAAACCAGTCAGGCAAGCACACCATACATGCTCAAAGGCTTTCGGCCCGGTCGTTGGTCAACTTTTAATAATCGCAAAGACGAGTCGCTTT
Enh41 (WT) (Chr2R:16905793-16906591, dm6)	ATCTGAAGATATCATCCTTTATTTAATTGATTTTATGCTTTTCCTGGAGCAGGAACACTTAAAAGAGTATGATTGTCGGATAAACCGATGTAGAATATGTTAGTACATGTACATGATAAGAGGATAAAGTCTCAACTAGGGTATGCGATATCTGGGCAATGAGTTATCCGGAAAGTAAAGTAGACCTGCGAATGCCGAGCTCGTGCTCCAATTAATAAGCGATGGAGCGAGGTCCTGGCGGCGAATGGGGCTTTTACGGCACAGTCCGTTGCCTCGCGTCGTAAACTACAATGAAAATGAAAATAAAAATAAAGATGGGGATAAAACTGTTGCGCGCCAACGCAGCCTTTTGTCCAATGAAATAGACAAAGTAAGTCGCTTAAGTCGGTCGCTTCCTCT…
Enh41 (9 Mut.)	ATCTGAAGATATCATCCTTTATTTAATTGATTTTATGCTTTTCCTGGAGCAGGAACACTTAAAAGAGTATGATTGTCGGATAAACCGATGTAGAATATGTTAGTACATGTACATGATAAGAGGATAAAGTCTCAACTAGGGTATGCGATATCTGGGCAATGAGTTATCCGGAAAGTAAAGTAGACCTGCGAATGCCGAGCTCGTGCTCCAATTAATAAGCGATGGAGCGAGGTCCTGGCGGCGAATGGGGCTTTTACGGCACAGTCCGTTGCCTCGCGTCGTAAACTCCGATGATAATGAAAATAAAAATAAAGATGGGGATAAAACTGTTGCGCGCCAACGCAGCCTTTTGTCCAATGAAATAGACAAAGTAAGTCGCTTAATTCGGTCGCTTCCTCT…
ME-1 (500bp)	ATATAGTCCTGATTCTCTCGTAACGAACATAGAGCGATGCACGCTAATGGTCTAAAGCAAAAAAGGAATGAACGAACCATGACGGTGGGGAACGGACGTGCAGATAGTAGAAAACACAGGCTATTTATAGTTCCATGCTCACTCAAGCGTAAACCATCGATTGGTCATAGAAACAGTTGGGCTTGAGAGACAACGGTGCGCGCAGTGAGCAATATGAGGAGGCTTATGGTTATGCAGGCAAAAGAGCACTAATTTCGCAAAGAAGTCTTCAAACCATGTGATGGCAACACCTGTACATCTGAACGGAATACGTTTAACTGAGGTCCCGATCTGAATAAGACTGGGTGGAAGGATATGCAAAACCCTGATTAGTAAGTCCTTCCATCATAAGACAGTGAA…
ME-1 (49bp)	CAGGCTATTTATAGTTCCATGCTCACTCAAGCGTAAACCATCGATTGGT
ME-2 (500bp)	GGAAAGGTAGGTGTAACCAGGTACGTACTTAAATGATGACTTATACGACTATTTATAGCGCACTGAGGCATGCGATTGAAGAGTTCACGGGCTTGGTCATTGTTAAACGTCCATGCTCACTCAAGCGTAACTAATGGGTTTCCCTGCATGTCCCAAGGGCTGAAACAGGAATAGAAAGCGTCCATTATGCGCGGGGTTAATCGATTTAGTCTAGGTGTAAACAGCGAATAAGTCGAAAGGTCTCGGTTAGGAAGCGACTTCACGCGCAATCCTTACTTGAACTCGTACGCAAAGAAACCCGTCAGAAATATATGATGTATGCGACAACCGCACATCATGGCGTCGCGAGGCGATGGATCTAATGAGCAAATGTACACAAAAAGGCACATTAAAAAGTGT…
ME-1-repr	ATATAGTCCTGATTCTCTCGTAACGAACATAGAGCGATGCACGCTAATGGTCTAAAGCAAAAAAGGAATGAACGAACCATGACGGTGGGGATCGGACGTGCAGATCGTAGAAAACACAGGCTATTTATAGTTACATGCTCACTCAAGCGTAAACGATCGATTGGTCATAGAAACAGTTGGTCTTGAGAGACAACGGTGCGCGCAGTGAGCAATATGAGGAGGCTTATGGTTATGCAGGCAAAAGAGCACTAATTTCGCAAAGAAGTCTTCAAACCATGTGATGGCAACACCTGTACATCTGAACGGAATACGTTTAACTGAGGTCCCGATCTGAATAAGACTGGGTGGAAGGATATGCAAAACCCTGATTAGTAAGTCCTTCCATCATAAGACAGTGAA…
GG-1	TACACGTTAGCGAAGGGTTGCCTTTTTCGTTGGAAATTGTGGCTTTTAGGTTTTATATTGATTACACCTGAAAGGCCAAAAGAAAAACCCAAACCAAATGCCCCTCCTTTTTCCCTCTGTTCAGCCAGCCTGTTGCGCTTGCTGTATTTTTAACGCCCAGTTTGTGTGCTCTTGTCCGTGCCCACCCACCCTTTGGCATGTGGCGTTGGTGGAAAAAACGGAATATACACACCGCCTCGTTGAGCGCGTCAGTTTATCCCCACTGCATGCATCATTCCTATTTATGGCTGCGGTCGCCGGTTCGCGGCAATTTCTGGCCTTGCCCCTCAGCTGAGGCTTATGGGCGAGGAGTCAACGTCCCCAACACTTCACTGAGTTAATCAATAATTTATCATGAAA…
GG-2	CGGCTAACTAAATCCAGGCGTCAGCGGTGACACAATGCAACGCAATTTTGCATTCGTTTCCCTTTTTCTATGCGACTGCCGCCCAAGTTATTTATAGTTTATGTTTAGTGATTCACTTGGATTTTCTGGCTGGAGGATGGTGGTTGTTGCTAGCACTTTGTTCAAGCTCGATTTCATTCTTTTCCCGCCCATTTCAGCTTATCAATAGGGCGAGAGAGAGATGCAAATGCGACGTTCCATCTCATTTGCGCGCTGCACAACACCATTAATGTTCTTGATTAACGCGCCTTGTATGCCACGAAGCAGGAATCTGTGATGCGCTTCGTTAGTAACACGTGTCCGCGAGATTGGGCACGGCATACGCGGCGAATTCCCCCCACAACGGCACCCCCAAGCAAA…
GG-3	AAAAATCGCGGTTGCTGCTGCTAACACAGTGTTCGGTCAAGTGTCACTTTGACCCCCGGCCGCATGGTAAACAATGTATATATATATAGCCACCTCCGAAGGCTTTGGACAGTATTAAAAATCAGTTCGTCCTCTCCTTGTCCTTGGAGATTCCCCGGGAAACGAAACAGCCGAAAAAGGTCCCCTTGCCAAAGGACCCACCCGTTGGTTTCCCGTTCCCATTTTGCTATGTTTGGTTCACTGGCCCACCACCACCTCTATCCAGCCACTCGTTGTGCCGCGCTGGGGAAGGCGGCACGGGGCCATCCTAAAACAAGAGATGATGGAGAAGCAAGGTGGTCACTGGGAAACAGGGGGGAAAACAAAGTAGCCCAAAAAAAAATACACGGTTCAAATCAA…
GG-4	ATCACCTTAACCAACTTCTAGAACCTTCATGTTTTTCCCTCCCTGGCAAATTCATTCATCCCTCCAATCCACATCCTACGCTTCTTCCCCCGAAGCTTTCTATTAATATGTGAAATTCAGCCGGCACTTTGCCTCCTGCGCCGACCACACACCACAACCCGGATGCACTTCCAATGTGCCGTCAAAGCAGCCCTGCAACTATTCACTGACCAACCCCAACGACTGAGGCCGCGGTGAGGACTTCGTGCGTCATTGAATGTGTTTGCACGTTCATCCATTAAGCCACACAAGGCTAATGCAGAAGTATGCCGCCATTCATCGCGGCCATTCCGATTTCGGACAGCTTGGAAATTACATCTATATAAATAAACAAGGACGCTATGACCAAATCCCTTTTGG…
GG-5	GCTATTTACACTCGGCCCGTAGTTGACCGACCCACAGATTATATTAAATAACGCAGTGCCGGGAGCAATTGAGTGTGCCACAAAGTCGCATCGAACGCGGAGATTTCAATTTTTTTTTTTAAGCCTTTTCCATTTTTCCCATCGCTCAGTACTTTCTATTTATATTTGATTTGCGTTGAGCGGGTCCTGGCTGGGCTCGGACAGCAAACGACATTTTAGGGGGTGTGCTGTGGAGCTGCTGGTTTAGACCCGAGACCCGGAGCGTTGAAATCGCACCGAGCCATAGCCACACACACCCGCTTTTCTTCGACGCGGCTCCAAGGACGCGCAGAAAATCCCCCTTTTGCCCGCTTCGCTGCCCAAGTCCTGCCCGTTCAATGACTAGAGATTATTAGCATT…
PNG-1	GATACACCGGTCACCGCCAGGGGAGTCGAAGAGAATTCGCTTGGAGGATCTCACTTTGCAATCGTTAGAAGGTTCAACGAAGCCTATAACAACATGAGAAATTGCCATAAAAATGGCCTACGTTACTCTGGCCCTAGTCAATTAAAGGCGAGTCACGTGATCAATTGCCAATTGACCCCGACGTCAATGAATACGTCATAGCGGGCACACATTCCAACTCAGAGTGTTCTTATGTCTGGGGGTCGTGACCGCTCCTCACCTCGTCAGCGATCGATAGGCTAGGCCCTGCCCAGTCACTATTTCGGAGGTCTCGGCTAGCCCCTAACAGTGATCGCGTTTCGACGATCGCTCTATTACACTAGCAAAAAGAGCATTTTTACAAAAGTTTAGAGAAAAGTC…
PNG-2	AATGGTTCCACATTACAGTTACCATACCGAGGAACTGAACAGATAATTACTTCATCAATCGAACCCTTACATCAGGTCTAGACAAATGTCAGGGGGTGTCGCCAATTGCCGTTTATAGTCAGTATTTCATATAGCCAATGACATAAATGAAGTCAATTGTGGGAGCCAATGACGCCATTAAGGGGGGCCCTGCTAGCAGTACCCGGCCCGCGTTGTCGTAAGCAATCAATCAGAGGCGGCAATTGATTGTCGAAGAATCAATGTGCCCAGCCTGACTGACAAGGCATACGTGTTCTGCGTTCCCATCTGCGCCCCAAGTGGCATTTCCTGGTTTTTCTAGGTCTCTATCAGTGCAAATCAAGACCGGCGGTGTATAACCCCAAAGCAGTGATCCGTCCA…
PNG-3	CATTATTAGATCTCTGAACATTTTATTTTTTGCACGAGTCAATTAATGCTGCCTTCCAAAGTTCTAGCACACCGTGAGACGGTGTAAGTGATCGGTACATCCTCACGAACTAGTGGTATTTCTTTCACGACGCGTAACAGGCGATGTATCTTTAGGGTAGAAGGTAACTCTTGTCTGTTCCCAGCGAGGCCCCCGCACTGCACCCCCGGAGGGTCCCACACGTTCCCGAAAATATCGGTCGATGTGTTCCCCCGTGCCGATCAACGACCTACTAACGATCGCTTTCGAGAGAGAGCTAAGCTTTTATGCCCACGTTGCGAGGCCGATATACTCATCGTGTCTGGACCAATCTCTCTCCGTTCTACGCGATCAATCGCGAGCGTGCCTGCATGACAGCAT…
PNG-4	AATTTGTTTTAAAAGAACCCACTTAGTATCTCATTCGAGGTAGGCTGGTATTGGATTCCCTGCGGTGGCATGCTCCATATTTTGTATAGAAGCCATAGTTTGAAAAACGGTTCCACTTGACGACTAAATCACTTCGGTGTCTTCCCTCAACCACGTATCCGACAATCCAGCATCGGCATGGCGGCTGGCATCCCTAGACAGCACTGACGATCCAATAAAGATCAATTAGCGATCGCCCAGACCGTCCGCTTCGATCGCTGTTGACTCTTGTACGCTTACGTCAGCGTTGATTGAGGGGCACGGGCGGTCCCGTCAGGCCCATGCATTGGTACCCCTCCTAGGCAGAGGCTCTGTTGCGAGGCGTCCCTGTCAATTAAAGGGGTCAACCACGTTGGCTGG…
PNG-5	CCGTGTGTGCTAAGGGACGATCATTTCATTGCACACAATTTCTGGATAAAAGCCGTTGCATTCACAATGTCTGCCCAAATTGCATTTAATATGCCTACCCTTTACCATTAAAGATCTTGCAACCTTAGTGTTAGGCTGGGTAAACACTTATTTAAGACAACCGAGGGCGCGATCAATTAGCACCAAAACCGAGTGTTGTGTACAGTCTTCCAAAGCACAGTTGTCGCCCGCATGCCTGTTGAAGCACTGATCGAACCGCGCGCACCGCACATCGATACCTCATATGTCGGACCGGGGGGGCTAGTCATACACCAGTAAGCAAAAGCGCCGCTCGCGCTCTCGCTTAGTGATAGTGGACGATGCGCGATCGTAGTTGGGCTTATTCAGACGAGTGTACAC…
PNG-6	TAGAATACCTGTACAAAAGCTTAAATTTTTTAGTGAACCTACGCTCTCTCGACAACAGATCGCGCGACGATATTCGGGCTGTCGCTCGGGTGGGCCACCTCTCTCTCAGGGTACTTCCATGAATCAGTGCGTTGCGTATACCGTACATCTCATATTAGATGCTCTAGTTCCCTTATAAAATGGGTAGAGCTCGATCGGAAAAAACGATCTGGCGCATCCGTCTTAGTTGTACTTTGCCGGCCATGGGACGCACATGTAAAAGCCCCGACTTAAACCAGTGCATTGGCAGCAAACTTCTGTTGCTGACTTAATCAATTGAGATCGGACTGGTGTGAGGGGCTGGCCTAACCCACCCTAGTACAAAGGCAGTGCGCAACAGGCTTGTCTGCGCAAGGTGGC…

## Sheet: Table S2
Supplementary Table 2: Sequences of cloned human enhancers.
Enhancer ID	Sequence
EFS-1	CTGATTGTTTGAACCATTGTTACGATTTGGTAGCGAGGCCCATTTTTTAGAATTCGGGACCTCTTAGACAGGGTCCAAAGCATTTGAACTGATCGGTCTATCCGGTTATGACCGGTCTTAAACTCCGCTCACGAAAGTCACTGGGTCATAGCTGTATCTAACGTCCCCTGACGTTGTACGTTTCCGATTGTCGGTGAGCTTTAACAACAGCCAGTCGTGCAGAATTCGGAAAAAGACTTTGGGTATATCTAGCGAACAGAAATGAGTGACATTTCGTTACAACTAGTGTCGGGAACAATGCCCTCACTGAAGCTACATGAATAGGCCCTTTGTATTCGTGGGTGTGGTACCACGTGGCGTGCGTCTACCGTGGGGACAAAGAGCTCTTTTAATGGAAAT…
EFS-2	GCCGAGTACTGTATTAACACGCAAACGGTATGTTGCTGAACTTTACCGTCAAACGCCTCTGGTTTTACGAGTCCACTGATGACGTACATACAGTCCGATCTTGGAAAGACTTCCTCGCTGTCTTGAGAAGATGCCGGTCTTATTTGCTTTGGGACTTTGGGCTCACGTAAGTAATCCTCAGTCCCTTTAATGTGCTCTTACGGATCTTCACAAGTGAGGTGCCGGTTCCATACCTACTGAAAGAGGCTATTCATTACCGCTCGCTGCCACGCATGGTCACGAGTTTCCCCCAGGCAGTATCAACAATGAAAGCATTGAACCGACCGAGAGTGCGGGAACAGGGTCGCGGGTGCGTGGGAAGGTAGGAAAGGGGTCGGCGGTACATTTTACTGAAAGAAG…
EFS-3	TATTGTATTGTCATAGGTGCCCGTTCCTCGTCCGCCCTGGGATACCGACACAAAATTAAGTTAAGTTAGCGATACCCCGATCCGTGTTTCCACTTCTGGCTAATATGGAGCTGGACGGCCGCCAATTCAAAGGCTACCAACCTTGAGACTCGGAAGACAGGTTACCGATACTAACGAATAACAGTGCGTAAAGTCCCGAGTACCATGTAGTTGATCACAAAAATACTAGAGCAAACGGCATCGGGTACTCCGCGTGATCCGCTTTGGACCGGCATAAAGGCGTCCATTGTCGACTGTGCCCCATGGCACTGCTGAAGCTTGGAAGTGGGGATTGGGGTCTTTAGTACACTGTTGGAACAATGCAGTCATTGTTCCTATTATATGGTTGTGTTAGGGACT…
EFS-4	TGATATGTATTCACCCATGCCCTCACGTTCCTAAGTGGTGGGGTAGAGGGTCGCTGCCATATTACGTTGGGCAGAAGACTACGTCCAGAATGCTCATGAATGAGACTATTCAATGGTAGGACGCATCCATAGTCATTCGCACAGGAACAAAGGGATCATTGTGCGGGTATACAACAACAGAACCTTGTTTATCCACGTCAACACAAACACATTTGGGCCTGGACCAGTCGGTGTCAAGTGCCGGAGGGTATACCAAGGTTCAGATCTTGAACACGTGGTAACAGAATTTAGTTAAGTAGGGATTCTCCGTAACAATGCCCCCATTGTTGTTACTACGCAATCGATATTATGTAGCCTTACAGCAACCAGTAAGATTAATCCACTATCATAGTCTTAGCC…
EFS-5	TCACGTGGCGGTAACCACAGTCCGCTAAATGGGCAAGGGTATGTCACGTTGACTGAAATAGCATCAAGGTTAATAGGTAGTTGGGTGCATCAGAGCGCCACGAGTTGTAAGCACCAATGATCCCATCATTCGGGAACACTGCAGAATCAGAAATGAGGAAGGTGCTCTCGGAGGGTATTGACAGTGATAACGAGTCCACTATTTAGGGGGTACGAATCTATGAGCTTGATAGAATCTGCCTGCAAATTTCCACAATCTCACATGATTCCATCTCATACGAGACAAAGTCCTCATTCAGCCGGAAAATGAAGTTCTCCCATGGATCTAGAACAGTAGCCCCTTATGAGTCTCATTGAAGGCGGATTCACATTACAAAGGGGCCTTTGTGTGAAACCAGGA…
EFS-6	GAGTAACCTCCCGTGAAGAAAGTCTTGCCTCATGTCCAGTCTTCATTTCCATTTCGAATACAAGAATCCATTGTTTTATTGCCTCACATCTGAGTTAGACATTGCCTCAGGGATAGACTCCATAAACCCCTCCATGAAAAATCACTACCTCTGATCCTATACAATGGATGTATTGTTCGACACACAATCTTCAGTGTTCCCTTTATTTGCCGCAGGGCTGAATTTTGAGAAGCCGTAGCACGAACTCATGACTATATGCTAGAACGACGGCTACCGAATTAACACCTTCCCTTAGACTCGTTCTGCTGCGGACTCCTTGGTAGGGGTGCGCGCATACTAGAATTAGTAGGGCTTATCGGGAAAGTGATCTTCATGCGTCCAAAAAATATACTCATTGCG…
EFS-7	CTTTCATTATTGCATTTTTACATTTTTGAACGATGATAACTACTCGACTCCCTCGATTTTCCGAGCTCCTGTGGTGACCGCAAACTGATTTCGGCGGTCCGAAATTATGGGACTAGTACAATGAGCCTTTGTGTGGAGCAAACCTCCCGCATACTTATACTACAATAGTGATACATCACGCCCCAAGGCTAATGGACAGCCAATAGCTATTCCAGAGGGGAGTGCAGTATCGGGAAAACAATAGGGTCCTTTGTCCTTGCTTCCTAAGCTAAAGGACTGTAAGAGGTTCGGAGTTTGGACCTCGTGAAAATTGCAATGTCACCAGCCAGCTGAAGTTTCAGATGGGACTGATGGCTTTGTACTATGTGGCAACCTATACTTATACACCGCAGAAAGGAG…
EFS-8	ATACGCACGACAAAGCCTCATCGATAGCAAAGGGAGAACGGATGAACTAAGGTGTCATCAGCGCCGTGGCAATCCCGCGAAAAACAACACAATATTTTAGGAACAAAACTATTGCGCCCTCAAGGTTCAAGTCGCATTTTGCTGATGGATAATATCCTACTTACTGGCAGCGAACACCGTACGAGGGTGGCTAGACTACTCAGGGTCTATAGAACATGAATGGGGCATTGTGTATTCAGCATGAATGGAAGCATTGTTCAGAGACATAGACACGCGCATAGGTCGTGTGACCGCTCCATTAAGCGGCTGTTTCGGCGACTGGGGTAATATCCATTTTTCTGGGAGCGTACTTCTATGAATCGGATCTGTGGTTTCTTTTCACACTCCTAAATCGAACGG…
EFS-9	AACCAAATACGAATGGTACTAGGGTGCTCACTTAGTGCACAACTTTAGTTTAAGACGATGTTTGACGGTTTACGCTGGGCCAGAACTCGGATGTTCAAGACTCCGGTTCCCTTTCACACGCATGCCCTCATTCATCAATCGTCCTCTTATATAAACAGGCAAATTCCGGGAACGAGCCCTAAGGCATTCTGTTAGTGAACAGCGCTTACAAAGCATGAATGACTGCTTTTATTAAAAGCTAATAGATGACTCAAAGTAAATCCGCGATGGGTGACTTGTGACATTCAGCAGGGTCATGGGGACTGGCCACATAATGCATAAGCCGTCTGAAAAAGGAGCCATTGTACTCGATGACCCACGGGGTCAAACACGAACAAGGCTCTCATTGTATAGCACAAA…
EFS-10	ACGATAGAAGGATTAGTCTGCAAAGCCGTCAATTATACGCTTACGGGACGGCCATAAGGTCGTCGCGACCTAGGCACTCGAAGAAACAAACAGTCCATTCATAGCGTGGAAACCGGAAGCTCCCTTGGCATTTACACGCTACGTCTACCCTGAACTCCCACGTTCCTAAACATCACAAGACTCGCAAAGCAGTACTCCGCCGATGTTGTCCGACAATGGGAGCTATTGTTCGGACCTGCCCGACGGATGGCTTGCGCCTAACACAAGCGACGCAGGCCTTTTCCTCGAGTGACTGTAATAGCGGCCAATAGGCCGGCGCGGCATCGGTGGGACATCTCATCCGGTAGATGACTTATAGGGCCTGACGATATAATGGCAACAACCTACGAGCGAGTTAAG…
EFS-4_mut0	TGATATGTATTCACCCATGCCCTCACGTTCCTAAGTGGTGGGGTAGAGGGTCGCTGCCATATTACGTTGGGCAGAAGACTACGTCCAGAATGCTCATGAATAAGACTATGCAATGGTAGGACGCATCCATAGTCATTCGCACAGGGACGACAGGATCATTGTGCGGGTATACAACCACATAATCTTGTTTATCCACGTCAACACAAACACATTTGGGCCTGGACCAGTCGGTGTCAAGTGCAGGAGGGTATACCAAGGTTCAGATCTTGAACAGGTGGTAACAGAATTTAGTTAAGTAGGGATTCTCCGTGACAACGCCCCGATTGCTGTTACTACGCAATCGATATTATGTAGCCTTACAGCAACCAGTAAGATTAATCCACTATCATAGTCTTAGCC…
EFS-4_mut3	TGATATGTATTCACCCATGCCCTCACGTTCCTAAGTGGTGGGGTAGAGGGTCGCTGCCATATTACGTTGGGCAGAAGACTACGTCCAGAATGCTCATGAATAAGACTATGCAATGGTAGGACGCATCCATAGTCATTCGCACAGGAACAAAAGGATCATTGTGCGGGTATACAACCACATAATCTTGTTTATCCACGTCAACACAAACACATTTGGGCCTGGACCAGTCGGTGTCAAGTGCAGGAGGGTATACCAAGGTTCAGATCTTGAACAGGTGGTAACAGAATTTAGTTAAGTAGGGATTCTCCGTGACAACGCCCCGATTGCTGTTACTACGCAATCGATATTATGTAGCCTTACAGCAACCAGTAAGATTAATCCACTATCATAGTCTTAGCC…
EFS-4_mut4	TGATATGTATTCACCCATGCCCTCACGTTCCTAAGTGGTGGGGTAGAGGGTCGCTGCCATATTACGTTGGGCAGAAGACTACGTCCAGAATGCTCATGAATAAGACTATGCAATGGTAGGACGCATCCATAGTCATTCGCACAGGAACAAAAGGATCATTGTGCGGGTATACAACCACATAATCTTGTTTATCCACGTCAACACAAACACATTTGGGCCTGGACCAGTCGGTGTCAAGTGCAGGAGGGTATACCAAGGTTCAGATCTTGAACACGTGGTAACAGAATTTAGTTAAGTAGGGATTCTCCGTGACAACGCCCCGATTGCTGTTACTACGCAATCGATATTATGTAGCCTTACAGCAACCAGTAAGATTAATCCACTATCATAGTCTTAGCC…
EFS-4_mut7	TGATATGTATTCACCCATGCCCTCACGTTCCTAAGTGGTGGGGTAGAGGGTCGCTGCCATATTACGTTGGGCAGAAGACTACGTCCAGAATGCTCATGAATGAGACTATTCAATGGTAGGACGCATCCATAGTCATTCGCACAGGAACAAAGGGATCATTGTGCGGGTATACAACCACATAATCTTGTTTATCCACGTCAACACAAACACATTTGGGCCTGGACCAGTCGGTGTCAAGTGCAGGAGGGTATACCAAGGTTCAGATCTTGAACACGTGGTAACAGAATTTAGTTAAGTAGGGATTCTCCGTGACAACGCCCCGATTGCTGTTACTACGCAATCGATATTATGTAGCCTTACAGCAACCAGTAAGATTAATCCACTATCATAGTCTTAGCC…
EFS-4_mut8	TGATATGTATTCACCCATGCCCTCACGTTCCTAAGTGGTGGGGTAGAGGGTCGCTGCCATATTACGTTGGGCAGAAGACTACGTCCAGAATGCTCATGAATGAGACTATTCAATGGTAGGACGCATCCATAGTCATTCGCACAGGAACAAAGGGATCATTGTGCGGGTATACAACCACATAATCTTGTTTATCCACGTCAACACAAACACATTTGGGCCTGGACCAGTCGGTGTCAAGTGCCGGAGGGTATACCAAGGTTCAGATCTTGAACACGTGGTAACAGAATTTAGTTAAGTAGGGATTCTCCGTGACAACGCCCCGATTGCTGTTACTACGCAATCGATATTATGTAGCCTTACAGCAACCAGTAAGATTAATCCACTATCATAGTCTTAGCC…
EFS-4_mut12	TGATATGTATTCACCCATGCCCTCACGTTCCTAAGTGGTGGGGTAGAGGGTCGCTGCCATATTACGTTGGGCAGAAGACTACGTCCAGAATGCTCATGAATGAGACTATTCAATGGTAGGACGCATCCATAGTCATTCGCACAGGAACAAAGGGATCATTGTGCGGGTATACAACCACATAATCTTGTTTATCCACGTCAACACAAACACATTTGGGCCTGGACCAGTCGGTGTCAAGTGCCGGAGGGTATACCAAGGTTCAGATCTTGAACACGTGGTAACAGAATTTAGTTAAGTAGGGATTCTCCGTAACAATGCCCCCATTGTTGTTACTACGCAATCGATATTATGTAGCCTTACAGCAACCAGTAAGATTAATCCACTATCATAGTCTTAGCC…
EFS-4_repr	TGATATGTATTCACCCATGCCCTCACGTTCCTAAGTGGTGGGGTAGAGGGTCGCTGCCATATTACGTTGGGCAGAAGACTACGTCCAGAATGCTCATGAATGAGACTATTCAAAGGTAGGACGCATCCATAGTCATTCGCACAGGAACAAAGGGATCATTGTGCAGGTATACAACAACAGAACCTTGTTTATCCACGTCAACACAAACACCTTTGCACCTGGACCAGTCGGTGTCAAGTGCCGGAGGGTATACCAAGGTGCAGATCTTGAACACGTGGTAACAGAATTTAGGTAAGTAGGTATTCTCCGTAACAATGCCCCCATTGTTGTTACTACGCAATCGATATTATGTAGCCTTACAGCAACCAGTAAGATTAATCCACTATCATAGTCTTAGCC…
EFS-1_mut0	CTGATTGTTTGAACCATTGTTACGATTTGGTAGCGAGGCCCATTTTTTAGAATTCGGGACCTCTTAGACAGGGTCCAAAGCATTTGAACTGATCGGTCTATCCGGTTATGACCGGTCTTAAACTCCGCTCACGAAAGTCACTGGGTCATAGCTGTATCTAACGTCCCCTGACGTTGTACGTTTCCGATTGTCGGTGAGCTTTAACAACAGCCAGTCGTGCAGAATTCGGAAAAAGACTTTGGGTATATCTAGCGAACAGAAATGAGTGACATTTCGTTACAACTAGTGTCGGGATCAATTCCCTCGCTGAAGCTACAGGAAAAGGCCCCTTATTTTCGTGGGTGTGGTACCACTTGGCGTGCGTCTACCGTGGCGACAAACAGTTTTCTTAATGGAAAT…
EFS-1_mut1	CTGATTGTTTGAACCATTGTTACGATTTGGTAGCGAGGCCCATTTTTTAGAATTCGGGACCTCTTAGACAGGGTCCAAAGCATTTGAACTGATCGGTCTATCCGGTTATGACCGGTCTTAAACTCCGCTCACGAAAGTCACTGGGTCATAGCTGTATCTAACGTCCCCTGACGTTGTACGTTTCCGATTGTCGGTGAGCTTTAACAACAGCCAGTCGTGCAGAATTCGGAAAAAGACTTTGGGTATATCTAGCGAACAGAAATGAGTGACATTTCGTTACAACTAGTGTCGGGATCAATTCCCTCGCTGAAGCTACATGAAAAGGCCCCTTATTTTCGTGGGTGTGGTACCACTTGGCGTGCGTCTACCGTGGCGACAAACAGTTTTCTTAATGGAAAT…
EFS-1_mut2	CTGATTGTTTGAACCATTGTTACGATTTGGTAGCGAGGCCCATTTTTTAGAATTCGGGACCTCTTAGACAGGGTCCAAAGCATTTGAACTGATCGGTCTATCCGGTTATGACCGGTCTTAAACTCCGCTCACGAAAGTCACTGGGTCATAGCTGTATCTAACGTCCCCTGACGTTGTACGTTTCCGATTGTCGGTGAGCTTTAACAACAGCCAGTCGTGCAGAATTCGGAAAAAGACTTTGGGTATATCTAGCGAACAGAAATGAGTGACATTTCGTTACAACTAGTGTCGGGATCAATTCCCTCGCTGAAGCTACATGAAAAGGCCCCTTATTTTCGTGGGTGTGGTACCACGTGGCGTGCGTCTACCGTGGCGACAAACAGTTTTCTTAATGGAAAT…
EFS-1_mut5	CTGATTGTTTGAACCATTGTTACGATTTGGTAGCGAGGCCCATTTTTTAGAATTCGGGACCTCTTAGACAGGGTCCAAAGCATTTGAACTGATCGGTCTATCCGGTTATGACCGGTCTTAAACTCCGCTCACGAAAGTCACTGGGTCATAGCTGTATCTAACGTCCCCTGACGTTGTACGTTTCCGATTGTCGGTGAGCTTTAACAACAGCCAGTCGTGCAGAATTCGGAAAAAGACTTTGGGTATATCTAGCGAACAGAAATGAGTGACATTTCGTTACAACTAGTGTCGGGATCAATTCCCTCGCTGAAGCTACATGAATAGGCCCTTTGTTTTCGTGGGTGTGGTACCACGTGGCGTGCGTCTACCGTGGCGACAAACAGTTTTCTTAATGGAAAT…
EFS-1_mut11	CTGATTGTTTGAACCATTGTTACGATTTGGTAGCGAGGCCCATTTTTTAGAATTCGGGACCTCTTAGACAGGGTCCAAAGCATTTGAACTGATCGGTCTATCCGGTTATGACCGGTCTTAAACTCCGCTCACGAAAGTCACTGGGTCATAGCTGTATCTAACGTCCCCTGACGTTGTACGTTTCCGATTGTCGGTGAGCTTTAACAACAGCCAGTCGTGCAGAATTCGGAAAAAGACTTTGGGTATATCTAGCGAACAGAAATGAGTGACATTTCGTTACAACTAGTGTCGGGATCAATTCCCTCGCTGAAGCTACATGAATAGGCCCTTTGTTTTCGTGGGTGTGGTACCACGTGGCGTGCGTCTACCGTGGGGACAAAGAGCTCTTTTAATGGAAAT…
EFS-1_mut12	CTGATTGTTTGAACCATTGTTACGATTTGGTAGCGAGGCCCATTTTTTAGAATTCGGGACCTCTTAGACAGGGTCCAAAGCATTTGAACTGATCGGTCTATCCGGTTATGACCGGTCTTAAACTCCGCTCACGAAAGTCACTGGGTCATAGCTGTATCTAACGTCCCCTGACGTTGTACGTTTCCGATTGTCGGTGAGCTTTAACAACAGCCAGTCGTGCAGAATTCGGAAAAAGACTTTGGGTATATCTAGCGAACAGAAATGAGTGACATTTCGTTACAACTAGTGTCGGGATCAATTCCCTCGCTGAAGCTACATGAATAGGCCCTTTGTATTCGTGGGTGTGGTACCACGTGGCGTGCGTCTACCGTGGGGACAAAGAGCTCTTTTAATGGAAAT…
EFS-1_repr	CTGATTGTTTGAACCATTGTTACGATTTGGTAGCGAGGCCCATTTTTTAGAATTCGGGACCTCTTAGACAGGGTCCAAAGCATTTGAACTGATCGGTCTATCCGGTTATGACCGGTCTTAAACTCCGCTCACGAAAGTCACTGGGTCATAGCTGTATCTAACGTCCCCTGACGTTGTACGTTTCCGATTGTCGGTGAGCTTTAACAACAGCCAGTCGTGCAGAATTCGGAAAAAGACTTTGGGTATACCTAGCGAACAGAAATGAGTGACATTTCGTTACACCTGGTGTCGGGAACAATGCCCTCACTGAAGGTACATGAATAGGCCCTTTGTATTCGCAGGTGTGGTACCACGTGGCGTGCGTCCACCTTGGGGACAAAGAGCTCTTTTAATGGAAAT…
EFS-8_mut0	ATACGCACGACAAAGCCTCATCGATAGCAAAGGGAGAACGGATGAACTAAGGTGTCATCAGCGCCGTGGCAATCCCGCGAAAAACAACACAATATTTTAGGAACAAAACTATTGCGCCCTCAAGGTTCAAGTCGCATTTTGCTGATGGATAATATCCTACTTACTGGCAGCGAACACCGTACGAGGGTGGCTAGACTACTCAGGGTCTATAGAACTTGAGTGGGACATTGGGTATTCAGCATTCATGCAAGAATTGTACAGAGACATAGACACGCGCAAAGGTTGCCTGACCGCTCCATTAAGCGGCTGTTTCGGCGACTGGGGTAATATCCATTTTTCTGGGAGCGTACTTCTATGAGTCGGATCTGTGGATTCTTTTCACACTCCTAAATCGAACGG…
EFS-8_mut2	ATACGCACGACAAAGCCTCATCGATAGCAAAGGGAGAACGGATGAACTAAGGTGTCATCAGCGCCGTGGCAATCCCGCGAAAAACAACACAATATTTTAGGAACAAAACTATTGCGCCCTCAAGGTTCAAGTCGCATTTTGCTGATGGATAATATCCTACTTACTGGCAGCGAACACCGTACGAGGGTGGCTAGACTACTCAGGGTCTATAGAACTTGAGTGGGACATTGGGTATTCAGCATTCATGCAAGAATTGTACAGAGACATAGACACGCGCAAAGGTCGCGTGACCGCTCCATTAAGCGGCTGTTTCGGCGACTGGGGTAATATCCATTTTTCTGGGAGCGTACTTCTATGAGTCGGATCTGTGGATTCTTTTCACACTCCTAAATCGAACGG…
EFS-8_mut7	ATACGCACGACAAAGCCTCATCGATAGCAAAGGGAGAACGGATGAACTAAGGTGTCATCAGCGCCGTGGCAATCCCGCGAAAAACAACACAATATTTTAGGAACAAAACTATTGCGCCCTCAAGGTTCAAGTCGCATTTTGCTGATGGATAATATCCTACTTACTGGCAGCGAACACCGTACGAGGGTGGCTAGACTACTCAGGGTCTATAGAACTTGAGTGGGACATTGGGTATTCAGCATGAATGGAAGCATTGTTCAGAGACATAGACACGCGCAAAGGTCGCGTGACCGCTCCATTAAGCGGCTGTTTCGGCGACTGGGGTAATATCCATTTTTCTGGGAGCGTACTTCTATGAGTCGGATCTGTGGATTCTTTTCACACTCCTAAATCGAACGG…
EFS-8_mut8	ATACGCACGACAAAGCCTCATCGATAGCAAAGGGAGAACGGATGAACTAAGGTGTCATCAGCGCCGTGGCAATCCCGCGAAAAACAACACAATATTTTAGGAACAAAACTATTGCGCCCTCAAGGTTCAAGTCGCATTTTGCTGATGGATAATATCCTACTTACTGGCAGCGAACACCGTACGAGGGTGGCTAGACTACTCAGGGTCTATAGAACTTGAGTGGGACATTGGGTATTCAGCATGAATGGAAGCATTGTTCAGAGACATAGACACGCGCATAGGTCGCGTGACCGCTCCATTAAGCGGCTGTTTCGGCGACTGGGGTAATATCCATTTTTCTGGGAGCGTACTTCTATGAGTCGGATCTGTGGATTCTTTTCACACTCCTAAATCGAACGG…
EFS-8_mut9	ATACGCACGACAAAGCCTCATCGATAGCAAAGGGAGAACGGATGAACTAAGGTGTCATCAGCGCCGTGGCAATCCCGCGAAAAACAACACAATATTTTAGGAACAAAACTATTGCGCCCTCAAGGTTCAAGTCGCATTTTGCTGATGGATAATATCCTACTTACTGGCAGCGAACACCGTACGAGGGTGGCTAGACTACTCAGGGTCTATAGAACTTGAATGGGACATTGGGTATTCAGCATGAATGGAAGCATTGTTCAGAGACATAGACACGCGCATAGGTCGCGTGACCGCTCCATTAAGCGGCTGTTTCGGCGACTGGGGTAATATCCATTTTTCTGGGAGCGTACTTCTATGAGTCGGATCTGTGGATTCTTTTCACACTCCTAAATCGAACGG…
EFS-8_mut10	ATACGCACGACAAAGCCTCATCGATAGCAAAGGGAGAACGGATGAACTAAGGTGTCATCAGCGCCGTGGCAATCCCGCGAAAAACAACACAATATTTTAGGAACAAAACTATTGCGCCCTCAAGGTTCAAGTCGCATTTTGCTGATGGATAATATCCTACTTACTGGCAGCGAACACCGTACGAGGGTGGCTAGACTACTCAGGGTCTATAGAACTTGAATGGGACATTGGGTATTCAGCATGAATGGAAGCATTGTTCAGAGACATAGACACGCGCATAGGTCGCGTGACCGCTCCATTAAGCGGCTGTTTCGGCGACTGGGGTAATATCCATTTTTCTGGGAGCGTACTTCTATGAGTCGGATCTGTGGTTTCTTTTCACACTCCTAAATCGAACGG…
EFS-8_mut12	ATACGCACGACAAAGCCTCATCGATAGCAAAGGGAGAACGGATGAACTAAGGTGTCATCAGCGCCGTGGCAATCCCGCGAAAAACAACACAATATTTTAGGAACAAAACTATTGCGCCCTCAAGGTTCAAGTCGCATTTTGCTGATGGATAATATCCTACTTACTGGCAGCGAACACCGTACGAGGGTGGCTAGACTACTCAGGGTCTATAGAACATGAATGGGACATTGTGTATTCAGCATGAATGGAAGCATTGTTCAGAGACATAGACACGCGCATAGGTCGCGTGACCGCTCCATTAAGCGGCTGTTTCGGCGACTGGGGTAATATCCATTTTTCTGGGAGCGTACTTCTATGAGTCGGATCTGTGGTTTCTTTTCACACTCCTAAATCGAACGG…
EFS-8_mut13	ATACGCACGACAAAGCCTCATCGATAGCAAAGGGAGAACGGATGAACTAAGGTGTCATCAGCGCCGTGGCAATCCCGCGAAAAACAACACAATATTTTAGGAACAAAACTATTGCGCCCTCAAGGTTCAAGTCGCATTTTGCTGATGGATAATATCCTACTTACTGGCAGCGAACACCGTACGAGGGTGGCTAGACTACTCAGGGTCTATAGAACATGAATGGGACATTGTGTATTCAGCATGAATGGAAGCATTGTTCAGAGACATAGACACGCGCATAGGTCGTGTGACCGCTCCATTAAGCGGCTGTTTCGGCGACTGGGGTAATATCCATTTTTCTGGGAGCGTACTTCTATGAGTCGGATCTGTGGTTTCTTTTCACACTCCTAAATCGAACGG…
EFS-8_mut14	ATACGCACGACAAAGCCTCATCGATAGCAAAGGGAGAACGGATGAACTAAGGTGTCATCAGCGCCGTGGCAATCCCGCGAAAAACAACACAATATTTTAGGAACAAAACTATTGCGCCCTCAAGGTTCAAGTCGCATTTTGCTGATGGATAATATCCTACTTACTGGCAGCGAACACCGTACGAGGGTGGCTAGACTACTCAGGGTCTATAGAACATGAATGGGGCATTGTGTATTCAGCATGAATGGAAGCATTGTTCAGAGACATAGACACGCGCATAGGTCGTGTGACCGCTCCATTAAGCGGCTGTTTCGGCGACTGGGGTAATATCCATTTTTCTGGGAGCGTACTTCTATGAGTCGGATCTGTGGTTTCTTTTCACACTCCTAAATCGAACGG…
EFS-8_repr	ATACGCACGACAAAGCCTCATCGATAGCAAAGGGAGAACGGATGAACTAAGGTGTCATCAGCGCCGTGGCAATCCCGCGAAAAACAACACAATATTTTAGGAACAAAACTATTGCGCCCTCAAGGTTCAAGTCGCATTTTGCTGATGGATAATATCCTACCTACTGGCAGCGAACACCTTACGCAGGTGGCTAGACTACTCAGGTGCTATAGAACATGAATGGGGCATTGTGTATTCAGCATGAATGGAAGCATTGTTCAGAGACATAGACACGCGCATAGGTCGTGTGACCGCTCCATTAAGCGGCTGTTTCGGCGACTGGGGTAATATCCATTTTTCTGGGAGCGTACCTGTATGAATCGGATCTGTGGTTTCTTTTCACACACCTAAATCGAACGG…
IRF4-no_ZEB2	GCTGCCATTGGTGTGGATTTTAAGTTGGGGAGGGTCGGGCGTGTCCGCCTGTTGGAATATGCTTCTCGGATCTTCTGGGAAACAGATGTTTTGTGGAAGTGGAAGATTTTGGAAGTAGTGCCTTATCATGTGAAACCACAGGGCAGCTGATCTCTTCAGGCTTTCTTGATGTGAATGACAGCTTTGTTTCATCCACTTTGGTGGGTAAAAGAAGGCAAATTCCCCTGTGGTACTTTTGGTGCCGGATTTAGCCATATGACGAAGCTTTACATAAAACAGTACAAGTATCTCCATTGTCCTTTATGATCCTCCATGAGTGTTTTCACTTAGTCTGATGAAGGGTTCACTCCAGTCTTTTCGGATGATAAAATGCTTCGGCTGTCAGTCTAATAAGGGATT…
IRF4-more_ZEB2	GCTGCCATTGGTGTGGATTTTAAGTTGGGGAGGGTCGGGCGTGTCCGCCTGTTGGAATATGCTTCTCAGGTCTTCTGGGAAACAGGTGTTTTGTGGAAGTGGAAGATTTTGGAAGTAGTACCTTATCATGTGAAACCACAGGGCAGCTGATCTCTTCAGGCTTTCTTGATGTGAATGACAGCTTTGTTTCATCCACCTTGGTAGGTAAAAGAAGGTAAATTCCCCTGTGGTACTTTTGGTGCCAGGTTTAGCCATATGACGAAGCTTTACCTAAAACAGTACAAGTATCTCCATTGTCCTTTATGATCCTCCATGAGTGTTTTCACCTAGTCTGATGAAGGGTTCACTCCAGTCTTTTCGGATGATAAAATGCTTCGGCTGTCAGTCTAATAAGGGATT…
IRF4-no_MITF	GCTGCCATTGGTGTGGATTTTAAGTTGGGGAGGGTCGGGCGTGTCCGCCTGTTGGAATATGCTTCTCAGGTCTTCTGGGAAACAGATGTTTTGTGGAAGTGGAAGATTTTGGAAGTAGTGCCTTATAATGTAAAACCACAGGGCAGCTGATCTCTTCAGGCTTTCTTGATGTGAATGACAGCTTTGTTTCATCCACTTTGGTGGGTAAAAGAAGGCAAATTCCCCTGTGGTACTTTTGGTGCCAGGTTTAGCAATATAACGAAGCTTTACATAAAACAGTACAAGTATCTCCATTGTCCTTTATGATCCTCCATGAGTGTTTTCACTTAGTCTGATGAAGGGTTCACTCCAGTCTTTTCGGATGATAAAATGCTTCGGCTGTCAGTCTAATAAGGGATT…
IRF4-no_SOX10	GCTGCCATTGGTGTGGATTTTAAGTTGGGGAGGGTCGGGCGTGTCCGCCTGTTGGAATATGCTTCTCAGGTCTTCTGGGAAACAGATGTTTTGTGGAAGTGGAAGATTTTGGAAGTAGTGCCTTATCATGTGAAACCACAGGGCAGCTGATCTCTTCAGGCTTTCTTGATGTGGATGACAGCTTGTGTTCATCCACTTTGGTGGGTAAAAGAAGGCAAATTCCCCTGTGGTACTTTTGGTGCCAGGTTTAGCCATATGACGAAGCTTTACATAAAACAGTACAGGTATCTCCATGTGCCTTTATGATCCTCCATGAGTGTTTTCACTTAGTCTGATGAAGGGTTCACTCCAGTCTTTTCGGATGATAAAATGCTTCGGCTGTCAGTCTAATAAGGGATT…
IRF4-wild-type	GCTGCCATTGGTGTGGATTTTAAGTTGGGGAGGGTCGGGCGTGTCCGCCTGTTGGAATATGCTTCTCAGGTCTTCTGGGAAACAGATGTTTTGTGGAAGTGGAAGATTTTGGAAGTAGTGCCTTATCATGTGAAACCACAGGGCAGCTGATCTCTTCAGGCTTTCTTGATGTGAATGACAGCTTTGTTTCATCCACTTTGGTGGGTAAAAGAAGGCAAATTCCCCTGTGGTACTTTTGGTGCCAGGTTTAGCCATATGACGAAGCTTTACATAAAACAGTACAAGTATCTCCATTGTCCTTTATGATCCTCCATGAGTGTTTTCACTTAGTCTGATGAAGGGTTCACTCCAGTCTTTTCGGATGATAAAATGCTTCGGCTGTCAGTCTAATAAGGGATT…
EFS-4_1repr_113_A	TGATATGTATTCACCCATGCCCTCACGTTCCTAAGTGGTGGGGTAGAGGGTCGCTGCCATATTACGTTGGGCAGAAGACTACGTCCAGAATGCTCATGAATGAGACTATTCAAAGGTAGGACGCATCCATAGTCATTCGCACAGGAACAAAGGGATCATTGTGCGGGTATACAACAACAGAACCTTGTTTATCCACGTCAACACAAACACATTTGGGCCTGGACCAGTCGGTGTCAAGTGCCGGAGGGTATACCAAGGTTCAGATCTTGAACACGTGGTAACAGAATTTAGTTAAGTAGGGATTCTCCGTAACAATGCCCCCATTGTTGTTACTACGCAATCGATATTATGTAGCCTTACAGCAACCAGTAAGATTAATCCACTATCATAGTCTTAGCC…
EFS-4_1repr_164_A	TGATATGTATTCACCCATGCCCTCACGTTCCTAAGTGGTGGGGTAGAGGGTCGCTGCCATATTACGTTGGGCAGAAGACTACGTCCAGAATGCTCATGAATGAGACTATTCAATGGTAGGACGCATCCATAGTCATTCGCACAGGAACAAAGGGATCATTGTGCAGGTATACAACAACAGAACCTTGTTTATCCACGTCAACACAAACACATTTGGGCCTGGACCAGTCGGTGTCAAGTGCCGGAGGGTATACCAAGGTTCAGATCTTGAACACGTGGTAACAGAATTTAGTTAAGTAGGGATTCTCCGTAACAATGCCCCCATTGTTGTTACTACGCAATCGATATTATGTAGCCTTACAGCAACCAGTAAGATTAATCCACTATCATAGTCTTAGCC…
EFS-4_1repr_210_C	TGATATGTATTCACCCATGCCCTCACGTTCCTAAGTGGTGGGGTAGAGGGTCGCTGCCATATTACGTTGGGCAGAAGACTACGTCCAGAATGCTCATGAATGAGACTATTCAATGGTAGGACGCATCCATAGTCATTCGCACAGGAACAAAGGGATCATTGTGCGGGTATACAACAACAGAACCTTGTTTATCCACGTCAACACAAACACCTTTGGGCCTGGACCAGTCGGTGTCAAGTGCCGGAGGGTATACCAAGGTTCAGATCTTGAACACGTGGTAACAGAATTTAGTTAAGTAGGGATTCTCCGTAACAATGCCCCCATTGTTGTTACTACGCAATCGATATTATGTAGCCTTACAGCAACCAGTAAGATTAATCCACTATCATAGTCTTAGCC…
EFS-4_1repr_215_C	TGATATGTATTCACCCATGCCCTCACGTTCCTAAGTGGTGGGGTAGAGGGTCGCTGCCATATTACGTTGGGCAGAAGACTACGTCCAGAATGCTCATGAATGAGACTATTCAATGGTAGGACGCATCCATAGTCATTCGCACAGGAACAAAGGGATCATTGTGCGGGTATACAACAACAGAACCTTGTTTATCCACGTCAACACAAACACATTTGCGCCTGGACCAGTCGGTGTCAAGTGCCGGAGGGTATACCAAGGTTCAGATCTTGAACACGTGGTAACAGAATTTAGTTAAGTAGGGATTCTCCGTAACAATGCCCCCATTGTTGTTACTACGCAATCGATATTATGTAGCCTTACAGCAACCAGTAAGATTAATCCACTATCATAGTCTTAGCC…
EFS-4_1repr_216_A	TGATATGTATTCACCCATGCCCTCACGTTCCTAAGTGGTGGGGTAGAGGGTCGCTGCCATATTACGTTGGGCAGAAGACTACGTCCAGAATGCTCATGAATGAGACTATTCAATGGTAGGACGCATCCATAGTCATTCGCACAGGAACAAAGGGATCATTGTGCGGGTATACAACAACAGAACCTTGTTTATCCACGTCAACACAAACACATTTGGACCTGGACCAGTCGGTGTCAAGTGCCGGAGGGTATACCAAGGTTCAGATCTTGAACACGTGGTAACAGAATTTAGTTAAGTAGGGATTCTCCGTAACAATGCCCCCATTGTTGTTACTACGCAATCGATATTATGTAGCCTTACAGCAACCAGTAAGATTAATCCACTATCATAGTCTTAGCC…
EFS-4_1repr_259_G	TGATATGTATTCACCCATGCCCTCACGTTCCTAAGTGGTGGGGTAGAGGGTCGCTGCCATATTACGTTGGGCAGAAGACTACGTCCAGAATGCTCATGAATGAGACTATTCAATGGTAGGACGCATCCATAGTCATTCGCACAGGAACAAAGGGATCATTGTGCGGGTATACAACAACAGAACCTTGTTTATCCACGTCAACACAAACACATTTGGGCCTGGACCAGTCGGTGTCAAGTGCCGGAGGGTATACCAAGGTGCAGATCTTGAACACGTGGTAACAGAATTTAGTTAAGTAGGGATTCTCCGTAACAATGCCCCCATTGTTGTTACTACGCAATCGATATTATGTAGCCTTACAGCAACCAGTAAGATTAATCCACTATCATAGTCTTAGCC…
EFS-4_1repr_300_T	TGATATGTATTCACCCATGCCCTCACGTTCCTAAGTGGTGGGGTAGAGGGTCGCTGCCATATTACGTTGGGCAGAAGACTACGTCCAGAATGCTCATGAATGAGACTATTCAATGGTAGGACGCATCCATAGTCATTCGCACAGGAACAAAGGGATCATTGTGCGGGTATACAACAACAGAACCTTGTTTATCCACGTCAACACAAACACATTTGGGCCTGGACCAGTCGGTGTCAAGTGCCGGAGGGTATACCAAGGTTCAGATCTTGAACACGTGGTAACAGAATTTAGTTAAGTAGGTATTCTCCGTAACAATGCCCCCATTGTTGTTACTACGCAATCGATATTATGTAGCCTTACAGCAACCAGTAAGATTAATCCACTATCATAGTCTTAGCC…
EFS-4_1repr_215_C_216_A	TGATATGTATTCACCCATGCCCTCACGTTCCTAAGTGGTGGGGTAGAGGGTCGCTGCCATATTACGTTGGGCAGAAGACTACGTCCAGAATGCTCATGAATGAGACTATTCAATGGTAGGACGCATCCATAGTCATTCGCACAGGAACAAAGGGATCATTGTGCGGGTATACAACAACAGAACCTTGTTTATCCACGTCAACACAAACACATTTGCACCTGGACCAGTCGGTGTCAAGTGCCGGAGGGTATACCAAGGTTCAGATCTTGAACACGTGGTAACAGAATTTAGTTAAGTAGGGATTCTCCGTAACAATGCCCCCATTGTTGTTACTACGCAATCGATATTATGTAGCCTTACAGCAACCAGTAAGATTAATCCACTATCATAGTCTTAGCC…
EFS-4_2repr	TGATATGTATTCACCCATGCCCTCACGTTCCTAAGTGGTGGGGTAGAGGGTCGCTGCCATATTACGTTGGGCAGAAGACTACGTCCAGAATGCTCATGAATGAGACTATTCAAAGGTAGGACGCATCCATAGTCATTCGCACAGGAACAAAGGGATCATTGTGCAGGTATACAACAACAGAACCTTGTTTATCCACGTCAACACAAACACATTTGGGCCTGGACCAGTCGGTGTCAAGTGCCGGAGGGTATACCAAGGTTCAGATCTTGAACACGTGGTAACAGAATTTAGTTAAGTAGGGATTCTCCGTAACAATGCCCCCATTGTTGTTACTACGCAATCGATATTATGTAGCCTTACAGCAACCAGTAAGATTAATCCACTATCATAGTCTTAGCC…
EFS-4_3repr	TGATATGTATTCACCCATGCCCTCACGTTCCTAAGTGGTGGGGTAGAGGGTCGCTGCCATATTACGTTGGGCAGAAGACTACGTCCAGAATGCTCATGAATGAGACTATTCAAAGGTAGGACGCATCCATAGTCATTCGCACAGGAACAAAGGGATCATTGTGCAGGTATACAACAACAGAACCTTGTTTATCCACGTCAACACAAACACCTTTGGGCCTGGACCAGTCGGTGTCAAGTGCCGGAGGGTATACCAAGGTTCAGATCTTGAACACGTGGTAACAGAATTTAGTTAAGTAGGGATTCTCCGTAACAATGCCCCCATTGTTGTTACTACGCAATCGATATTATGTAGCCTTACAGCAACCAGTAAGATTAATCCACTATCATAGTCTTAGCC…
EFS-4_4repr	TGATATGTATTCACCCATGCCCTCACGTTCCTAAGTGGTGGGGTAGAGGGTCGCTGCCATATTACGTTGGGCAGAAGACTACGTCCAGAATGCTCATGAATGAGACTATTCAAAGGTAGGACGCATCCATAGTCATTCGCACAGGAACAAAGGGATCATTGTGCAGGTATACAACAACAGAACCTTGTTTATCCACGTCAACACAAACACCTTTGCACCTGGACCAGTCGGTGTCAAGTGCCGGAGGGTATACCAAGGTTCAGATCTTGAACACGTGGTAACAGAATTTAGTTAAGTAGGGATTCTCCGTAACAATGCCCCCATTGTTGTTACTACGCAATCGATATTATGTAGCCTTACAGCAACCAGTAAGATTAATCCACTATCATAGTCTTAGCC…
EFS-4_5repr	TGATATGTATTCACCCATGCCCTCACGTTCCTAAGTGGTGGGGTAGAGGGTCGCTGCCATATTACGTTGGGCAGAAGACTACGTCCAGAATGCTCATGAATGAGACTATTCAAAGGTAGGACGCATCCATAGTCATTCGCACAGGAACAAAGGGATCATTGTGCAGGTATACAACAACAGAACCTTGTTTATCCACGTCAACACAAACACCTTTGCACCTGGACCAGTCGGTGTCAAGTGCCGGAGGGTATACCAAGGTGCAGATCTTGAACACGTGGTAACAGAATTTAGTTAAGTAGGGATTCTCCGTAACAATGCCCCCATTGTTGTTACTACGCAATCGATATTATGTAGCCTTACAGCAACCAGTAAGATTAATCCACTATCATAGTCTTAGCC…
EFS-1_1repr_312_G	CTGATTGTTTGAACCATTGTTACGATTTGGTAGCGAGGCCCATTTTTTAGAATTCGGGACCTCTTAGACAGGGTCCAAAGCATTTGAACTGATCGGTCTATCCGGTTATGACCGGTCTTAAACTCCGCTCACGAAAGTCACTGGGTCATAGCTGTATCTAACGTCCCCTGACGTTGTACGTTTCCGATTGTCGGTGAGCTTTAACAACAGCCAGTCGTGCAGAATTCGGAAAAAGACTTTGGGTATATCTAGCGAACAGAAATGAGTGACATTTCGTTACAACTAGTGTCGGGAACAATGCCCTCACTGAAGGTACATGAATAGGCCCTTTGTATTCGTGGGTGTGGTACCACGTGGCGTGCGTCTACCGTGGGGACAAAGAGCTCTTTTAATGGAAAT…
EFS-1_1repr_338_C_339_A	CTGATTGTTTGAACCATTGTTACGATTTGGTAGCGAGGCCCATTTTTTAGAATTCGGGACCTCTTAGACAGGGTCCAAAGCATTTGAACTGATCGGTCTATCCGGTTATGACCGGTCTTAAACTCCGCTCACGAAAGTCACTGGGTCATAGCTGTATCTAACGTCCCCTGACGTTGTACGTTTCCGATTGTCGGTGAGCTTTAACAACAGCCAGTCGTGCAGAATTCGGAAAAAGACTTTGGGTATATCTAGCGAACAGAAATGAGTGACATTTCGTTACAACTAGTGTCGGGAACAATGCCCTCACTGAAGCTACATGAATAGGCCCTTTGTATTCGCAGGTGTGGTACCACGTGGCGTGCGTCTACCGTGGGGACAAAGAGCTCTTTTAATGGAAAT…
EFS-1_1repr_365_C_369_T	CTGATTGTTTGAACCATTGTTACGATTTGGTAGCGAGGCCCATTTTTTAGAATTCGGGACCTCTTAGACAGGGTCCAAAGCATTTGAACTGATCGGTCTATCCGGTTATGACCGGTCTTAAACTCCGCTCACGAAAGTCACTGGGTCATAGCTGTATCTAACGTCCCCTGACGTTGTACGTTTCCGATTGTCGGTGAGCTTTAACAACAGCCAGTCGTGCAGAATTCGGAAAAAGACTTTGGGTATATCTAGCGAACAGAAATGAGTGACATTTCGTTACAACTAGTGTCGGGAACAATGCCCTCACTGAAGCTACATGAATAGGCCCTTTGTATTCGTGGGTGTGGTACCACGTGGCGTGCGTCCACCTTGGGGACAAAGAGCTCTTTTAATGGAAAT…
EFS-8_1repr_184_A	ATACGCACGACAAAGCCTCATCGATAGCAAAGGGAGAACGGATGAACTAAGGTGTCATCAGCGCCGTGGCAATCCCGCGAAAAACAACACAATATTTTAGGAACAAAACTATTGCGCCCTCAAGGTTCAAGTCGCATTTTGCTGATGGATAATATCCTACTTACTGGCAGCGAACACCGTACGAAGGTGGCTAGACTACTCAGGGTCTATAGAACATGAATGGGGCATTGTGTATTCAGCATGAATGGAAGCATTGTTCAGAGACATAGACACGCGCATAGGTCGTGTGACCGCTCCATTAAGCGGCTGTTTCGGCGACTGGGGTAATATCCATTTTTCTGGGAGCGTACTTCTATGAATCGGATCTGTGGTTTCTTTTCACACTCCTAAATCGAACGG…
EFS-8_2repr_184_A_204_T	ATACGCACGACAAAGCCTCATCGATAGCAAAGGGAGAACGGATGAACTAAGGTGTCATCAGCGCCGTGGCAATCCCGCGAAAAACAACACAATATTTTAGGAACAAAACTATTGCGCCCTCAAGGTTCAAGTCGCATTTTGCTGATGGATAATATCCTACTTACTGGCAGCGAACACCGTACGAAGGTGGCTAGACTACTCAGGTTCTATAGAACATGAATGGGGCATTGTGTATTCAGCATGAATGGAAGCATTGTTCAGAGACATAGACACGCGCATAGGTCGTGTGACCGCTCCATTAAGCGGCTGTTTCGGCGACTGGGGTAATATCCATTTTTCTGGGAGCGTACTTCTATGAATCGGATCTGTGGTTTCTTTTCACACTCCTAAATCGAACGG…
EFS-8_3repr_184_A_204_T_350_C	ATACGCACGACAAAGCCTCATCGATAGCAAAGGGAGAACGGATGAACTAAGGTGTCATCAGCGCCGTGGCAATCCCGCGAAAAACAACACAATATTTTAGGAACAAAACTATTGCGCCCTCAAGGTTCAAGTCGCATTTTGCTGATGGATAATATCCTACTTACTGGCAGCGAACACCGTACGAAGGTGGCTAGACTACTCAGGTTCTATAGAACATGAATGGGGCATTGTGTATTCAGCATGAATGGAAGCATTGTTCAGAGACATAGACACGCGCATAGGTCGTGTGACCGCTCCATTAAGCGGCTGTTTCGGCGACTGGGGTAATATCCATTTTTCTGGGAGCGTACCTCTATGAATCGGATCTGTGGTTTCTTTTCACACTCCTAAATCGAACGG…
Dog - WT (Chr10:33062154-33062654, canFam3)	TTTCTGTTGAGTTCTGACTAAAACAACAGGAATCCTGATGTACTTCAGTCACCCACATGAGATCTTGTATACCAAACCTCTGCCTAAGTGGTTCTGGTGCCAGGAAAAACATCGTGAAATGGGTACTACAACTCAAATGTCTGGTTATTCTAGTGGCAGCTCATCCCACCCTTGCCCCATCTAACAGCTGCTTCTATATGGCATCCCTGTTACCAAGAATAAACCCTCTACTCCCCTGCACAAAGAAGGCCTTGTCCGAGAGAATGGTCAACACGTGACCAGAACAAGATGTAGTGTGGATAATTCTCTTTTGAGAAAACATCCCTTCAGGCACAAGTCACAAAATAAACAGAGACAGGGCAAAACCACTAACAAGAGGGAAACTGGAAAGCTAAAATG…
Human - WT (Chr12:105795404-105795904, hg19)	TGTTTCCTTAGCTCTGACTAAAACAACAGGAACCGTGATGTGCTTCAGTCGCCCACATTAGAATCCTATATCCTAAACCTCTGATGAAGTGGTTCTGGTGCCAGGACAAACATCTTGTCATGGGGATTACATCTCAAATGTCTGGTTATTCTAATGAAGCTCATTCTGCCCCTGTCCCACCTAATGATCACTTTTATACGGCATCCATGTTAACCAGAATAAACACTCAGCCCCTCTGCACAAAGAAGGCCTTGACAGAGAAGGTGGTCAACACGTGGCCAGAACAAGATTCAATGTGGATAATTCCCTTTTGAGAAAACACCCCCTTAGCCAGGAGTCACAAAATAAACAGAGACAGGGCAAAACCACGAACAAGAGAAAACTTGAAAGCCAAAATGT…
Human - Rescue - SOX10	TGTTTCCTTAGCTCTGACTAAAACAACAGGAACCGTGATGTGCTTCAGTCGCCCACATTAGAATCCTATATCCTAAACCTCTGATGAAGTGGTTCTGGTGCCAGGACAAACATCTTGTCATGGGGATTACATCTCAAATGTCTGGTTATTCTAATGAAGCTCATTCTGCCCCTGTCCCACCTAATGATCACTTTTATACGGCATCCATGTTAACCAGAATAAACACTCAGCCCCTCTGCACAAAGAAGGCCTTGTCAGAGAAGGTGGTCAACACGTGGCCAGAACAAGATTCAATGTGGATAATTCCCTTTTGAGAAAACACCCCCTTAGCCAGGAGTCACAAAATAAACAGAGACAGGGCAAAACCACGAACAAGAGAAAACTTGAAAGCCAAAATGT…
Human - Rescue - TFAP2	TGTTTCCTTAGCTCTGACTAAAACAACAGGAACCGTGATGTGCTTCAGTCGCCCACATTAGAATCCTATATCCTAAACCTCTGATGAAGTGGTTCTGGTGCCAGGACAAACATCTTGTCATGGGGATTACATCTCAAATGTCTGGTTATTCTAATGAAGCTCATTCTGCCCCTGTCCCACCTAATGATCACTTTTATACGGCATCCATGTTAACCAGAATAAACACTCAGCCCCTCTGCACAAAGAAGGCCTTGACAGAGAAGGTGGTCAACACGTGGCCAGAACAAGATTCAATGTGGATAATTCCCTTTTGAGAAAACACCCCCTCAGGCAGGAGTCACAAAATAAACAGAGACAGGGCAAAACCACGAACAAGAGAAAACTTGAAAGCCAAAATGT…
Human - Rescue - MITF	TGTTTCCTTAGCTCTGACTAAAACAACAGGAACCGTGATGTGCTTCAGTCGCCCACATTAGAATCCTATATCCTAAACCTCTGATGAAGTGGTTCTGGTGCCAGGACAAACATCTTGTCATGGGGATTACATCTCAAATGTCTGGTTATTCTAATGAAGCTCATTCTGCCCCTGTCCCACCTAATGATCACTTTTATACGGCATCCATGTTAACCAGAATAAACACTCAGCCCCTCTGCACAAAGAAGGCCTTGACAGAGAAGGTGGTCAACACGTGACCAGAACAAGATTCAATGTGGATAATTCCCTTTTGAGAAAACACCCCCTTAGCCAGGAGTCACAAAATAAACAGAGACAGGGCAAAACCACGAACAAGAGAAAACTTGAAAGCCAAAATGT…
Human - Rescue - S+M+T	TGTTTCCTTAGCTCTGACTAAAACAACAGGAACCGTGATGTGCTTCAGTCGCCCACATTAGAATCCTATATCCTAAACCTCTGATGAAGTGGTTCTGGTGCCAGGACAAACATCTTGTCATGGGGATTACATCTCAAATGTCTGGTTATTCTAATGAAGCTCATTCTGCCCCTGTCCCACCTAATGATCACTTTTATACGGCATCCATGTTAACCAGAATAAACACTCAGCCCCTCTGCACAAAGAAGGCCTTGTCAGAGAAGGTGGTCAACACGTGACCAGAACAAGATTCAATGTGGATAATTCCCTTTTGAGAAAACACCCCCTCAGGCAGGAGTCACAAAATAAACAGAGACAGGGCAAAACCACGAACAAGAGAAAACTTGAAAGCCAAAATGT…
Dog - WT (Chr19:52327686-52328186, canFam3)	CTCCTGAATTTAGCCTTTAGGCCATCGGTTTATTAAAGGCTTCTAAAAGCATTTGGCCTTTATGTGAATGGGAGTAAGCTCTACAGAGTTTCTAACTATAATGAAATCAGAAGGGTCATAAACCCTTGTGCTGTAGACATTAATGAATGGCCGGCCTACCCCAGAGTAAAGTGCTGGGATAGCAGGTGTGTTTGGGGGAGGCACATGACTGCCTGGGAAGCAGCTGGACTTGGCAGCCTCTGGAGTGAGAACAGAGAGATAGCAAATCTCTCGCACAGGGGCAGTCTGTCCATTCCTTTGACCACACATGCCTTCACTGAACCCCTTTGTTTCTTACAAATTTTGCTCTGCATGTAGGAAACCCTGCGTTTCCCATCTTTTCAAGGAAATAAGTTTGTT…
Dog - Enhance - SOX10	CTCCTGAATTTAGCCTTTAGGCCATCGGTTTATTAAAGGCTTCTAAAAGCATTTGGCCTTTATGTGAATGGGAGTAAGCTCTACAGAGTTTCTAACTATAATGAAATCAGAAGGGTCATAAACCCTTGTGCTGTAGACATTAATGAATGGCCGGCCTACCCCAGAGTAAAGTGCTGGGATAGCAGGTGTGTTTGGGGGAGGCACATGACTGCCTGGGAAGCAGCTGGACTTGGCAGCCTCTGGAGTGAGAACAGAGAGATAGCAAATCTCTCGCACAGGGGCAGTCTGTCCATTCCTTTGACCACACATGCCTTCAATGAACCCCTTTGTTTCTTACAAATTTTGCTCTGCATGTAGGAAACCCTGCGTTTCCCATCTTTTCAAGGAAATAAGTTTGTT…
Dog - Enhance - MITF	CTCCTGAATTTAGCCTTTAGGCCATCGGTTTATTAAAGGCTTCTAAAAGCATTTGGCCTTTATGTGAATGGGAGTAAGCTCTACAGAGTTTCTAACTATAATGAAATCAGAAGGGTCATAAACCCTTGTGCTGTAGACATTAATGAATGGCCGGCCTACCCCAGAGTAAAGTGCTGGGATAGCACGTGTGTTTGGGGGAGGCACATGACTGCCTGGGAAGCAGCTGGACTTGGCAGCCTCTGGAGTGAGAACAGAGAGATAGCAAATCTCTCGCACAGGGGCAGTCTGTCCATTCCTTTGACCACACATGCCTTCACTGAACCCCTTTGTTTCTTACAAATTTTGCTCTGCATGTAGGAAACCCTGCGTTTCCCATCTTTTCAAGGAAATAAGTTTGTT…
Dog - Enhance - S+M	CTCCTGAATTTAGCCTTTAGGCCATCGGTTTATTAAAGGCTTCTAAAAGCATTTGGCCTTTATGTGAATGGGAGTAAGCTCTACAGAGTTTCTAACTATAATGAAATCAGAAGGGTCATAAACCCTTGTGCTGTAGACATTAATGAATGGCCGGCCTACCCCAGAGTAAAGTGCTGGGATAGCACGTGTGTTTGGGGGAGGCACATGACTGCCTGGGAAGCAGCTGGACTTGGCAGCCTCTGGAGTGAGAACAGAGAGATAGCAAATCTCTCGCACAGGGGCAGTCTGTCCATTCCTTTGACCACACATGCCTTCAATGAACCCCTTTGTTTCTTACAAATTTTGCTCTGCATGTAGGAAACCCTGCGTTTCCCATCTTTTCAAGGAAATAAGTTTGTT…
ME-1 (weaker sites)	ATGAGGTCGATTGATATCATGTGAAGGCTACACGCCATATGACGCCGATAGCTGTACTTTGTTATAACTACTCGGCGGTGAATGACAGCTTTGTTTGCAGCCGGACTCTGACACAGTGTCATTCCCCGTTACTCTTCAGGCTGATCCAGTTACTTTTTCAGATCTCTCTGCATTTTGGTCGTGAGCAGACCCTGTGGTCATTCCTATACATCAAGTCCTTGGGATCAACCTGGTCCATTTCGCATTCGGGTTTATACAAGTATCTCCATTGTGTGCTCTGATGGTTTCTCCTAATACACGGATTTCACTTGTGGCGCAGACGTGCCGGCTAGGATCTTGGACCAGGTGTAGATAACGCGGTTTTCGTCACCTGTCTTCTTAAACCTGATTATCCGTTAC…
ME-1 (S,M,T,S,M,T)	ATGAGGTCGATTGATGTCACGTGACGGCTACACGTCACGTGACGCCGATAGCTGTACTTTGTTATAACTACTCGGCGAACAATGGGCCCATTGTTTGCAGCCGGACTCTGACACAGTGTCATTCCCCGTTACGCCTGAGGCTGATCCAGTTACTTTTTCAGATCTCTCTGCATTTTGGTCGTGAGCAGAGCCTGAGGCCATTCCTATACATCAAGTCCTTGGGATCAACCTGGTCCATTTCGCATTCGGGTTTAAACAATGGGCCCATTGTTGTGCTCTGATGGTTTCTCCTAATACACGGATTTCACTTGTGGCGCAGACGTGCCGGCTAGGATCTTGGACCAGGTGTAGATAACGCGGTTTTCGTCACCTGTCTTCTTAAACCTGATTATCCGTTAC…
ME-1 (S,M,T)	ATGAGGTCGATTGATTCCACATTTTGGCTACACGTCACGTGACGCCGATAGCTGTACTTTGTTATAACTACTCGGCGAACAATGGGCCCATTGTTTGCAGCCGGACTCTGACACAGTGTCATTCCCCGTTACGCCTGAGGCTGATCCAGTTACTTTTTCAGATCTCTCTGCATTTTGGTCGTGAGCAGACTGCGCGGTCATTCCTATACATCAAGTCCTTGGGATCAACCTGGTCCATTTCGCATTCGGGTTTAACTTCTAATTTAAATTTCGTGCTCTGATGGTTTCTCCTAATACACGGATTTCACTTGTGGCGCAGACGTGCCGGCTAGGATCTTGGACCAGGTGTAGATAACGCGGTTTTCGTCACCTGTCTTCTTAAACCTGATTATCCGTTAC…
ME-1 (S,M,T - cut version)	ACACGTCACGTGACGCCGATAGCTGTACTTTGTTATAACTACTCGGCGAACAATGGGCCCATTGTTTGCAGCCGGACTCTGACACAGTGTCATTCCCCGTTACGCCTGAGGCTGAT
ME-1 (S,M,T - shortened version)	TGTTGTCACGTGACGGCGAACAATGGGCCCATTGTTTGGCCTGAGGCTCTG
ME-2 (weaker sites)	CCCGGTTGATGGGCGCTGTTGCCCTCTTGTCGCAAATTCGTATCATGTGAAGAATATCATTTTTCGTTCAGTGTTGGTTCACTACCGGGTGAATGACAGCTTTGTTCTTCGTCATGCCTCGCTTTCAGACTACTGACCGATTATCTTCAGGCTAATGGCCGTAGACTTCTTTCTTTGGAATTCCCTGTGGTTAGCAGGGAGTTGGATTCCCTCCTTGACTGCATTTAGGTTAGCCTGACGTGCTTGTTTTATATTTGGGCTGATCATTAATCTTGAGTGCACTGGCTGATGCCTTGAAACTCCCGTTTACAAGTATCTCCATTGTGTACCACCACTCATCATTCGAAGGCCTCTGAGCAGCTGGTTGGGATCTTTATGACAACCCTCTCTAGGTATTAC…
ME-2 (S,M,T,S,M,T)	CCCGGTTGATGGGCGCTGTTGCCCTCTTGTCGCAAATTCGTGTCACGTGACGAATATCATTTTTCGTTCAGTGTTGGTTCACTACCGGAACAATGGGCCCATTGTTCTTCGTCATGCCTCGCTTTCAGACTACTGACCGATTAGCCTGAGGCTAATGGCCGTAGACTTCTTTCTTTGGAATTGCCTGAGGCTAGCAGGGAGTTGGATTCCCTCCTTGACTGCATTTAGGTTAGCCTGACGTGCTTGTTTTATATTTGGGCTGATCATTAATCTTGAGTGCACTGGCTGATGCCTTGAAACTCCCGTTAACAATGGGCCCATTGTTGTACCACCACTCATCATTCGAAGGCCTCTGAGCAGCTGGTTGGGATCTTTATGACAACCCTCTCTAGGTATTAC…
ME-2 (S,M,T)	CCCGGTTGATGGGCGCTGTTGCCCTCTTGTCGCAAATTCGTGTCACGTGACGAATATCATTTTTCGTTCAGTGTTGGTTCACTACCGGAACAATGGGCCCATTGTTCTTCGTCATGCCTCGCTTTCAGACTACTGACCGATTAGCCTGAGGCTAATGGCCGTAGACTTCTTTCTTTGGAATTCCCTGCTTTTAGCAGGGAGTTGGATTCCCTCCTTGACTGCATTTAGGTTAGCCTGACGTGCTTGTTTTATATTTGGGCTGATCATTAATCTTGAGTGCACTGGCTGATGCCTTGAAACTCCCGTTACATACGACAATACAACCGTACCACCACTCATCATTCGAAGGCCTCTGAGCAGCTGGTTGGGATCTTTATGACAACCCTCTCTAGGTATTAC…
ME-2 (S,M,T - cut version)	TCGTGTCACGTGACGAATATCATTTTTCGTTCAGTGTTGGTTCACTACCGGAACAATGGGCCCATTGTTCTTCGTCATGCCTCGCTTTCAGACTACTGACCGATTAGCCTGAGGCTAAT
ME-2 (S,M,T - shortened version)	TTTTGTCACGTGACTGGTTCACTACCGGAACAATGGGCCCATTGTTCTTCGGCCTGAGGCGCTT
ME-3 (weaker sites)	AGTTGGTAGTGCTTTCGATGAGTTAGCCGATTGACATCACCCTTCACGTTGGTTGGATTTGTTTAATACTTGCACCATTGATCATGTGAATCCGCGGCTTGAGACCGGTTAACAACATTTTCTACTGTTAGACGCTTGAGTGAATGACAGCTTTGTTAAGATGCTTGGCCTACTCCGAATGTGCCCGAGTCAACAGGATTGTAGTCTTTGTTTGTACAGGCAACTATATCTTCAGGCTAACCCGACAGAGAAAACCCCGGTTGCACGTGGGTGCGACTCGAAAATGAATATCGATCCTGACGGTGACCTCCGCTTCTCCTAGATTCTGTCTCTTGGTGGACTTCCCCTGTGGTTAAGTTTACGCACGTCGACTACAAGTATCTCCATTGTCACAGTGCA…
ME-3 (S,M,T,S,M,T)	AGTTGGTAGTGCTTTCGATGAGTTAGCCGATTGACATCACCCTTCACGTTGGTTGGATTTGTTTAATACTTGCACCATTGGTCACGTGACTCCGCGGCTTGAGACCGGTTAACAACATTTTCTACTGTTAGACGCTTGAAACAATGGGCCCATTGTTAAGATGCTTGGCCTACTCCGAATGTGCCCGAGTCAACAGGATTGTAGTCTTTGTTTGTACAGGCAACTATAGCCTGAGGCTAACCCGACAGAGAAAACCCCGGTTGCACGTGGGTGCGACTCGAAAATGAATATCGATCCTGACGGTGACCTCCGCTTCTCCTAGATTCTGTCTCTTGGTGGACTTCGCCTGAGGCTAAGTTTACGCACGTCGACAACAATGGGCCCATTGTTCACAGTGCA…
ME-3 (S,M,T)	AGTTGGTAGTGCTTTCGATGAGTTAGCCGATTGACATCACCCTTCACGTTGGTTGGATTTGTTTAATACTTGCACCATTGCAGGTGACTGTCCGCGGCTTGAGACCGGTTAACAACATTTTCTACTGTTAGACGCTTGACTTTGTGATTGTTTAGTTAAGATGCTTGGCCTACTCCGAATGTGCCCGAGTCAACAGGATTGTAGTCTTTGTTTGTACAGGCAACTATACGTCGCGCCTAACCCGACAGAGAAAACCCCGGTTGCACGTGGGTGCGACTCGAAAATGAATATCGATCCTGACGGTGACCTCCGCTTCTCCTAGATTCTGTCTCTTGGTGGACTTCGCCTGAGGCTAAGTTTACGCACGTCGACAACAATGGGCCCATTGTTCACAGTGCA…
ME-3 (S,M,T - cut version)	CTTCGCCTGAGGCTAAGTTTACGCACGTCGACAACAATGGGCCCATTGTTCACAGTGCAGCTGCCCTCCTTCCTCAACTCACTACTCCTGTTATGTAAGCCATCGTTAGCGGGTCACGTGACTGAG
ME-3 (S,M,T - shortened version)	TACGGCCTGAGGCAACAATGGGCCCATTGTTCACAGTGCAGCTGCCCGTCACGTGACACTC
ME-4 (weaker sites)	TTGTGAGTTTTTCAACGCTCGTCATCATGTGAATTTCGCGGGTCCCAACTAAGACCTGTGCTTATCGGGACGTTGAGACAATTCCCTTTCGCTTCTTCTGTGATATCATTGGTGTTAGGTCCTCAGGCTGTCGCTACGTGGTGAATGACAGCTTTGTTTCCCGTTGGGAGGATTACTGATGGATTAACCTTCGACGTATCTTCTCATCTATCTTCAGGCTGACTAGATGAAGCTTAAAGTCTAGCACGTAAGTGACTCAGTCTGATAGTGAAAGTTGGTTTGCTGGTTCGTAGGCCTGTACCGATAGCTAGGGGCCCTACCCTGTGGTACTGTGGATTCTAATCGCATTGGGTCGTCATGACCTACGCGCTTTCGTAACATGCAGAGGTACAAGTATCT…
ME-4 (S,M,T,S,M,T)	TTGTGAGTTTTTCAACGCTCGTCGTCACGTGACTTTCGCGGGTCCCAACTAAGACCTGTGCTTATCGGGACGTTGAGACAATTCCCTTTCGCTTCTTCTGTGATATCATTGGTGTTAGGTCCTCAGGCTGTCGCTACGTGAACAATGGGCCCATTGTTTCCCGTTGGGAGGATTACTGATGGATTAACCTTCGACGTATCTTCTCATCTAGCCTGAGGCTGACTAGATGAAGCTTAAAGTCTAGCACGTAAGTGACTCAGTCTGATAGTGAAAGTTGGTTTGCTGGTTCGTAGGCCTGTACCGATAGCTAGGGGCCCTAGCCTGAGGCACTGTGGATTCTAATCGCATTGGGTCGTCATGACCTACGCGCTTTCGTAACATGCAGAGGAACAATGGGCC…
ME-4 (S,M,T)	TTGTGAGTTTTTCAACGCTCGTCTTCCAGATATTTTCGCGGGTCCCAACTAAGACCTGTGCTTATCGGGACGTTGAGACAATTCCCTTTCGCTTCTTCTGTGATATCATTGGTGTTAGGTCCTCAGGCTGTCGCTACGTGCCGTTGACGTGTCTTCCGTCCCGTTGGGAGGATTACTGATGGATTAACCTTCGACGTATCTTCTCATCTAAACGGCACCTGACTAGATGAAGCTTAAAGTCTAGCACGTAAGTGACTCAGTCTGATAGTGAAAGTTGGTTTGCTGGTTCGTAGGCCTGTACCGATAGCTAGGGGCCCTAGCCTGAGGCACTGTGGATTCTAATCGCATTGGGTCGTCATGACCTACGCGCTTTCGTAACATGCAGAGGAACAATGGGCC…
ME-4 (S,M,T - cut version)	CCTAGCCTGAGGCACTGTGGATTCTAATCGCATTGGGTCGTCATGACCTACGCGCTTTCGTAACATGCAGAGGAACAATGGGCCCATTGTTCGATACGCAGACATTGATGCATTTATTCATTGCAATGCATACTCTTGCTATGCCTGGACGTCACGTGACTAAC
ME-4 (S,M,T - shortened version)	GTAAGCCTGAGGCGAACAATGGGCCCATTGTTCGATAGTCACGTGACGATG
GG-1	TGAGCTATGTTTTTCACAGCAGCAAAAAATGGGTCTCTCTGAATAAATCTCTGTGGTATAACTTAAGTACCATATTCAGTGACACAAATGAAAGGACGTATTTGCTGGACAAGATGAATATTTAACATACATCCAAAAACAATATTGGCATTCATGTGTGCCTGGCTGTCTGGACTTGACTCCTCCCACGCCTCCGGCAGCTGTTGCCTCCCTCAGCCCTGGCTGCCCCAGCCCCAATCTCCCACCCCGTCCAGCAAAGACAAAGGAGCTCTTTGTTCTAGCACTCATAATGAATGCTTTGTCTTCTATTTAGTGGAGTCTGTTCCAGCTGAGTCCAGGAGGCTGGAGCATGTGACTGGGTGATGAGCAGTGGATATTTGTTTCTCCATATTCTGCTAC…
GG-2	GGTTGTAAAGCCGGCTGCTGCTTTCCATTCTCTTTGGTCCCTTATTGATCTATCATCTGGGTATAGCTATTTAAGAGTACATTTTGCGTCTCTGTGCTGTCCACTTGGACCTGTCTGGCTCTGTCACGTGGGTGCAAAAGCACCCCGAGGCCTCTGGATTTCTATGGTAGAAGGCCTTATGAGATGCTTTGTTTGGGTGTTTCTAAGTGCATGCTGTACTGACAATGGGCTCATTAAAGGGTCCTTTGTGCCTGGCCTCTGTTTCCCGGTCTCTGCTGGCTTGGGAAAGAAGAGGCCATTGAGCTGGAAGCCTCACCATCTCCACCACCAACCTTAGAGCCACTGGAAGGGAGGGTGCAGAGACAATGAATGAGACCAGGTTATTAGACTCTGTAGGAC…
GG-3	TTGGTAACTTCAAAGGATCTTGACAATTACCTCTTTTCAAGGGCCCATTGGGGCACTGTTTTATCCTCTGCCTCATTGAGATCAGAAAGATGTCAGAGACCCTCCTCCCACACAAACCGGGGCACATGTGCAACTAAGGCAAGCCAGGAAAACCCCCAGGGTTGGAAGAAAAAAGATCTGGCTGAGAGAATGGACACATTGTCCACTCCAGCCACTGCCAATGAAGGCCCTGGTCTGAATGAATAAGCCACTGCTGTCAACACAAAGGCCCCTTTGTTAGACAGATTCCAATGTCTTCCACTATATAACTCTACTATTTCAATATGGCCTGAGGCCAGACAAACATCAACCATGTGTCCGCAACCCCTGCCACTCCTGCCATGGTGAAAAACAGATTCC…
GG-4	TCTCCCCATCACTGCTTCTGTTTTTAAAAAAATGCCTTACTGGCCTCCTGGGATCCATCCTCCCAGCCCAGGCCCCAGAGGGCGGGGGTGCCAGTGAGGCCAGCCAGGGACAAGAGATGGGAGCCTGCTGGAGATTTGGGCCTCATACTGCGAGCATCCCATGGAGTTGGCCTTGCAGGTCAATGAGAGGGCCTTTTGTTTCCACGTGACATGTTCTAAAGTCAATAAATACAATGGGGACTTTTCTGCTCAGAGGCTGCAGTTCACAGGCATTGTCTACTGTAAGGGGTTGTTGTTAGAAGGATGGGGTGGGGAGCGCGCGGGGCGCGGTCCGAGGTCTGTGCACACGTAGACCATGTGATTCAATGAAACAATTAGGGCAATTGTTCATGGTAATAA…
GG-5	AACTTAAGACTAAGTGTGTTAAAGGCACTTCTATTTACACAGACCCCGACCAACATCTGTAGCAAGGGCTCATAGACAGGTTGGCTTCCAGCAGAACTCTTGCTCATTCTCTGCAGGCAGGAGGTATGTAAGACACGTGGCTTGCTGTTGAACCACCTCCACAGAGCGGCCAAAAGCCCCTGTTTAGAACATATGCATGCTCAGGGCCCAGGCTGCACAAGCCTCTCTCTGTCCTGGGGGAGAACAAGAGCAGCCTTGTGGTGGAAGCCTGGGGCATGGGCTGTGTAAGTCACAGAATGAGAAGTTCTCAGTAAACTCAAACAAAGGGTTCCTTTGTTGAGAGCTAACGTCAATAACACCTCCAGAGGCAGCCCCCTGAAAACAAGGGACCTGATAAAA…
GG-6	AAGGACTATTTTTAGCTCATTCAACCAAACAACCCTGGTGAGACCTGAGTTCCAGCCCTGCTTCCTAAGCTCAGGCAACAAAGGCACCCCAACCCCACTCCGCATCCTCATCCCGCAACCCCAGCTCCTGGGCTCCCCCCTCCCCCCCCACCTTGGCCCTGTTTTGGTAGCTGCAGAAACTCTCCATGATTCCCCTCCTTAACTATGGACCAGGGTTCATGAGGATGTGTGGTGCTGAGCAGCGCAGGAAGGGTTCCAGAGAATACACTCTTTGTTTAACACTCTGTTCCTTTTGTACAAAGGGGAACTGTGTGTTCCTTCCTATTCAACATGGCCAATAGCACATGGTTGTTTTTTTTCTGCTGAGCTCACGTCACCACCCAGACAACCACCTAGAGC…
GG-7	ACATTGGTCTTACTCTGGGGGTTAGCATTTAATTGGCCAGGCTCAGTACCAAACACCCCTATTGTTGTGGCTTCTCCTTTCTCCTCCAGCAGAGCCACGGTGAGCCCTGCGAGGTGGGGCAGTCAAAAGATGGTGGGCTCAGGTCCAAGGGTTGCAGAACCAGCAGAAAGTAAAAATACACAAGATCCACATGACAATCCTCATCCAGTTTTACGGATTTGTGTGCTACAGTACTCACTCTTTGTTCCGCCCGCTCCTGCTGGCCTGCCTGCCCCGGGCTGGGCAGGGTGTGTGCTAGGGCTGCAAAGAAAGAGCTCATTGTTAAAAAGGAGATGAGCTATTCTGCGAGGCTCTTCCTCTCTGTCTCTGCAAAGACTGCCTTGGGAAAATGCTGCTCCC…
GG-8	ATGGTGGAGCTCAAGGCAATAAACCCCAGACACAAGCCTGTTCTCCTCTTAGGTGTGATTTGATGACCCTGCAGAGCATAGGAAGGAGAATCCAGAAATCACTAAAGTCAGTTCAGGGTGGTTATTTTTAGAAATAACTATTTACAAAAGCATCTTTACTAAAACACAGACAGGCACATGCCTCAGCCCTTATGCCAAATAGAACACAGAGAAGCTTTATGTAAGCTGTTCTGTCTCCGCAGATTATTCACAGCGTGCCACACAAAGCGGCTTTGTTGATGGAAGGTTTCCTATAGGGCATCATGTGCCTGCCCCCTCCCCCTCTGAAGCCTGGCTGGGACGGTCGGGATTAAAGAGTTCTTTGTGCTGGAAATCCGTGACAGGATTCTTCCCGTCATA…
GG-9	CTCAGACTTCCCTTCCCAACGTGAGGGGTGAGAACAATGGATCAGGGATTGTTCCTCAGCTATTTCACACTAAAAAGTGTTGTGGACAGGGTGTCACCACAGCATAGGATATGTTTTCTGCAGCTCACAGAACTCTCTTTGTTTCTGTGCTCTGTTCACTCCTCTCACATATTAAGGAACCCTGCTCCCCAGAGGTTGTAGTATATGGACATGAAACTTTGGCCGCCTGCCTTCTGGGACTGACAATGGCCTCATTCTTTCCTCTGAGGAATGGCCTGACGCCAAGGAGCCATAGTGTTGTGTCTAAGAATCAGCACAGTTCTCAGACAGTTTCTTTGTACATCCTGTTCATGTGAAAAAACTTGATCAAGTAGAAGTTTATTCTTCTTCCCAAAGCAG…
GG-10	GCTCCTGGAAACTTCCATACTTTTAACTCCTGGATTTTGCTGTTTGCCACAGAAAAGAAGAATAAAGGAATTCAGTGTTCCATTTGAATTCCCTTGTAAGATAAGAACAATAAACCTTCGTCTGTTCCATCCTGTATGAAAATGAAAACGGGTCATTTAAAGTGATTTCTTCCTTCCCTTCAAAGGCTTAAGTGCATCCTTATTTCCTTCTCACCCCACGTGATCTGGGCAGGCCCACAAAAGAGCACTGGTTTGGATATCACAAGGATCCTTTGTAGACAATGTTAGGCACTTCCTCAGGCCCACTAATTTCTGATGAGAGGACTCCGGAGACGCGGCTGCCAGAGGGAGTAGAGCGCTCAACCCTATAGTCCTGCACTGGCTGCCCAAGGAAGTTTA…
