# Supplementary material for: Cell-type-directed design of synthetic enhancers
Source: Nature. 2023 Dec 12;626(7997):212–20. doi: 10.1038/s41586-023-06936-2 (PMC10830415; doi:10.1038/s41586-023-06936-2)
Supplement: Supplementary file 4 — All scripts used to design sequences, analyse data and reproduce figures. [file 41586_2023_6936_MOESM4_ESM.zip]

Archive with 49 entries (45 files):
- Taskiran_et_al_Supplemental_Code/
- Taskiran_et_al_Supplemental_Code/.DS_Store
- __MACOSX/Taskiran_et_al_Supplemental_Code/._.DS_Store
- Taskiran_et_al_Supplemental_Code/Fly/
- Taskiran_et_al_Supplemental_Code/General/
- Taskiran_et_al_Supplemental_Code/README.txt
- Taskiran_et_al_Supplemental_Code/LICENSE.txt
- __MACOSX/Taskiran_et_al_Supplemental_Code/._LICENSE.txt
- Taskiran_et_al_Supplemental_Code/Human/
- Taskiran_et_al_Supplemental_Code/Fly/FLY_KC_Motif_Implanting.ipynb
- Taskiran_et_al_Supplemental_Code/Fly/FLY_KC_EFS_Mutation_Combination_All3Mut.ipynb
- Taskiran_et_al_Supplemental_Code/Fly/FLY_KC_Repressors.ipynb
- Taskiran_et_al_Supplemental_Code/Fly/FLY_EFS_TFModisco.ipynb
- Taskiran_et_al_Supplemental_Code/Fly/FLY_PNG_EFS.ipynb
- Taskiran_et_al_Supplemental_Code/Fly/FLY_using_DeepFlyBrain.ipynb
- Taskiran_et_al_Supplemental_Code/Fly/FLY_KC_Near_Enhancer_Seqs.ipynb
- Taskiran_et_al_Supplemental_Code/Fly/FLY_Augmentation_Pruning.ipynb
- Taskiran_et_al_Supplemental_Code/Fly/utils.py
- Taskiran_et_al_Supplemental_Code/Fly/FLY_KC_EFS_Mutation_Combination.ipynb
- Taskiran_et_al_Supplemental_Code/Fly/README.txt
- Taskiran_et_al_Supplemental_Code/Fly/FLY_KC_EFS.ipynb
- Taskiran_et_al_Supplemental_Code/Fly/FLY_Cbust_Homer_Motif.ipynb
- Taskiran_et_al_Supplemental_Code/Fly/FLY_KC_EFS_Steps_Rescue.ipynb
- Taskiran_et_al_Supplemental_Code/Fly/FLY_KC_ATAC.ipynb
- Taskiran_et_al_Supplemental_Code/Fly/FLY_GAN.ipynb
- Taskiran_et_al_Supplemental_Code/General/Sequence_evolution.html
- Taskiran_et_al_Supplemental_Code/General/Generative_model.html
- Taskiran_et_al_Supplemental_Code/General/Generative_model.ipynb
- Taskiran_et_al_Supplemental_Code/General/Motif_implantation.html
- Taskiran_et_al_Supplemental_Code/General/utils.py
- Taskiran_et_al_Supplemental_Code/General/Motif_implantation.ipynb
- Taskiran_et_al_Supplemental_Code/General/wgan_gp.py
- Taskiran_et_al_Supplemental_Code/General/Sequence_evolution.ipynb
- Taskiran_et_al_Supplemental_Code/Human/MM_EFS.ipynb
- Taskiran_et_al_Supplemental_Code/Human/MM_Cbust_Homer_Motif.ipynb
- Taskiran_et_al_Supplemental_Code/Human/enformer_funcs.py
- Taskiran_et_al_Supplemental_Code/Human/MM_EFS_TFModisco.ipynb
- Taskiran_et_al_Supplemental_Code/Human/MM_Lenti_ATAC.ipynb
- Taskiran_et_al_Supplemental_Code/Human/MM_IRF4_Experiments.ipynb
- Taskiran_et_al_Supplemental_Code/Human/MM_using_DeepMELs.ipynb
- Taskiran_et_al_Supplemental_Code/Human/MM_Enformer_Experiments.ipynb
- Taskiran_et_al_Supplemental_Code/Human/MM_ChromBPnet_Experiments.ipynb
- Taskiran_et_al_Supplemental_Code/Human/MM_ZEB2_ChIP.ipynb
- Taskiran_et_al_Supplemental_Code/Human/utils.py
- Taskiran_et_al_Supplemental_Code/Human/MM_GAN.ipynb
- Taskiran_et_al_Supplemental_Code/Human/README.txt
- Taskiran_et_al_Supplemental_Code/Human/MM_Motif_Implanting.ipynb
- Taskiran_et_al_Supplemental_Code/Human/MM_Enhance_Rescue.ipynb
- Taskiran_et_al_Supplemental_Code/Human/MM_EFS_Steps_Repressors.ipynb
