# Supplementary material for: Cell-type-directed design of synthetic enhancers
Source: Nature. 2023 Dec 12;626(7997):212–20. doi: 10.1038/s41586-023-06936-2 (PMC10830415; doi:10.1038/s41586-023-06936-2)
Supplement: Supplementary file 4 — All scripts used to design sequences, analyse data and reproduce figures. [file 41586_2023_6936_MOESM4_ESM.zip › Taskiran_et_al_Supplemental_Code/General/Generative_model.ipynb]

# %% [markdown]
### The GAN models were trained using a conda environment. Below you can find how to create the same environment to train GAN models and generate sequences

# %% [code]
# %%bash
# conda create --name deeplearning_py36_tf114_gpu python=3.6 tensorflow-gpu=1.14.0 keras-gpu=2.2.4
# conda activate deeplearning_py36_tf114_gpu
# conda install numpy=1.16.2  matplotlib=3.1.1 shap=0.29.3 ipykernel=5.1.2

# %% [markdown]
### Below you can find explanation of parameters that were used to train model and generate sequences.
#### (These variables can be found in the beginning of __wgan_gp.py__)

# %% [markdown]
__BATCH_SIZE__: Batch size (how many regions will be used in each iteration). \
__ITERS__: Number of batch iterations to train the model. \
__SEQ_LEN__: Length of the input sequences.  \
__SEQ_DIM__: Dimension of the input sequences. (4 nucleotides) \
__DIM__: Dimension of the model. It is used in latent space and convolutional layers.  \
__CRITIC_ITERS__: How many training iterations will be done for Discriminator for each Generator iteration.  \
__LAMBDA__: Hyperparameter for gradient penalty.  \
__loginterval__: Once every N iteration the log will be saved.  \
__seqinterval__: Once every N iteration the sample sequences will be generated.  \
__modelinterval__: Once every N iteration the model files will be saved.  \
__selectedmodel__: When generating sequences, the iteration number of the model you want to use. \
__suffix__: When generating sequences, the suffix to add to the header of the fasta regions. \
__ngenerate__: When generating sequences, number of sequences you want to generate relative to batchsize. Example: 1 (128 sequences will be generated if the batch size is 128) \
__outputdirc__: Path the to output folder. \
__fastafile__: Path to the fasta file to use as real enhancers 

# %% [markdown]
### How to run the model

# %% [code]
# %%bash
# conda activate deeplearning_py36_tf114_gpu
# python wgan_gp.py

# %% [markdown]
### This will result following outputs

# %% [markdown]
__./models/__: Folder containing saved model's weight files. \
__./samples_ACGT/__: Folder containing sampled sequences during training. \
__./samples_raw/__: Folder containing sampled sequences (in their raw format) during training.  \
__./gen_seq/__: Folder containing generated sequences after training. \
__./disc.json__: Architecture file of the discriminator.  \
__./gen.json__: Architecture file of the generator.  \
__./d_g_loss.pkl__: Logged loss values during training. 

# %% [code]
