# Supplementary material for: Cell-type-directed design of synthetic enhancers
Source: Nature. 2023 Dec 12;626(7997):212–20. doi: 10.1038/s41586-023-06936-2 (PMC10830415; doi:10.1038/s41586-023-06936-2)
Supplement: Supplementary file 4 — All scripts used to design sequences, analyse data and reproduce figures. [file 41586_2023_6936_MOESM4_ESM.zip › Taskiran_et_al_Supplemental_Code/General/Motif_implantation.ipynb]

# %% [markdown]
### The following script was run using a conda environment. Below you can find how to create the same environment

# %% [code]
# conda create -n deeplearning_py37_tf115 python=3.7
# conda activate deeplearning_py37_tf115
# pip install tensorflow-gpu==1.15
# conda install cudnn
# conda install -c conda-forge shap
# conda install matplotlib
# conda install ipykernel
# conda install numpy==1.19.5
# conda install h5py==2.10.0

# %% [markdown]
### Load utils and necessary functions

# %% [code]
print('Loading utils and functions...')

import tensorflow as tf
tf.disable_eager_execution()
tf.logging.set_verbosity(tf.logging.ERROR)
import utils
import numpy as np
import matplotlib.pyplot as plt
%matplotlib inline

# %% [markdown]
### Load the data 
##### (to be used to initialize DeepExplainer)

# %% [code]
import pickle
print('Loading data...')
f = open('./data/DeepFlyBrain_data.pkl', "rb")
DeepFlyBrain_data_dict = pickle.load(f)
f.close()

# %% [markdown]
### Load the model

# %% [code]
print('Loading model...')

name = "DeepFlyBrain"
model_json_file = "./models/DeepFlyBrain/DeepFlyBrain_architecture.json"
model_hdf5_file = "./models/DeepFlyBrain/DeepFlyBrain_weights.hdf5"

model_dict = {}
model_dict[name] = utils.load_model(model_json_file, model_hdf5_file)

# %% [markdown]
### Create random sequences 

# %% [code]
number_of_random_regions = 100
seq_len = 500


motif_embedding_dict = {}
motif_embedding_dict["Random"] = {}
motif_embedding_dict["Random"]["regions"] = utils.random_sequence(seq_len, number_of_random_regions)

# %% [markdown]
### (or) Create random sequences by shuffling a given sequence.
##### (Length of the given sequence should be the same size you used for the model, which is 500bp in this case)

# %% [code]
number_of_random_regions = 100
seq_to_shuffle = "AGGGTCGGGCGTGTCCGCCTGTTGGAATATGCTTCTCAGGTCTTCTGGGAAACAGATGTTTTGTGGAAGTGGAAGATTTTGGAAGTAGTGCCTTATCATGTGAAACCACAGGGCAGCTGATCTCTTCAGGCTTTCTTGATGTGAATGACAGCTTTGTTTCATCCACTTTGGTGGGTAAAAGAAGGCAAATTCCCCTGTGGTACTTTTGGTGCCAGGTTTAGCCATATGACGAAGCTTTACATAAAACAGTACAAGTATCTCCATTGTCCTTTATGATCCTCCATGAGTGTTTTCACTTAGTCTGATGAAGGGTTCACTCCAGTCTTTTCGGATGATAAAATGCTTCGGCTGTCAGTCTAATAAGGGATTCCCTGAGGAGTTTGGAGGCTGTAAGAGCACCCCCCGTCTCAATGCCAGTGCTTCTTATCTCAGCCTCTCCTGCACTCCTTTACCCCCGTCTCGATGCCAGTGCTTCCTATCTCAGCCTCTCCTGCACTCCT"


motif_embedding_dict = {}
motif_embedding_dict["Random"] = {}
motif_embedding_dict["Random"]["regions"] = utils.random_sequence_by_shuffling(seq_to_shuffle, number_of_random_regions)

# %% [markdown]
### (or) Create random sequences that follow the GC-content of the given fasta sequences

# %% [code]
path_to_use_GC_content = "./data/KC_regions.fa"
number_of_random_regions = 100
seq_len = 500


motif_embedding_dict = {}
motif_embedding_dict["Random"] = {}
motif_embedding_dict["Random"]["regions"] = utils.random_sequence_gc_adjusted(seq_len, number_of_random_regions, path_to_use_GC_content)

# %% [markdown]
### Define the patterns to be implanted

# %% [code]
patterns_dict = {"Ey": "TGCTCACTCAAGCGTAA",
                 "Mef2": "CTATTTATAG",
                 "Onecut": "ATCGAT",
                 "Sr": "CCACCC"}

for factor in patterns_dict:
    patterns_dict[factor] = utils.one_hot_encode_along_row_axis(patterns_dict[factor])

# %% [markdown]
### Here you generate synthetic sequence by in silico evolution.
##### __pattern:__ selected motif to be implanted
##### __region:__ initial regions to implant the selected pattern on
##### __model:__ selected deep learning model
##### __class_no:__ chosen class to select the best position to implant motif
##### As an output it results a dictionary; __regions__ contains the sequences after implantation to the best location and __locations__ contains the implanted position as the position of first nucleotide of the implanted motif

# %% [code]
path_to_save = "./output/testdata_motif_implant_100seqs.pkl"


print("Implanting Ey motif to random sequences")
motif_embedding_dict["Ey"] = utils.add_pattern_to_best_location(pattern = patterns_dict["Ey"], 
                                                                regions = motif_embedding_dict["Random"]["regions"], 
                                                                model = model_dict["DeepFlyBrain"], 
                                                                class_no = 35)

print("Implanting Mef2 motif to Ey implanted sequences")
motif_embedding_dict["Ey+Mef2"] = utils.add_pattern_to_best_location(pattern = patterns_dict["Mef2"], 
                                                                     regions = motif_embedding_dict["Ey"]["regions"], 
                                                                     model = model_dict["DeepFlyBrain"], 
                                                                     class_no = 35)

print("Scoring final sequences")
for key in motif_embedding_dict:
    motif_embedding_dict[key]["prediction"] = model_dict["DeepFlyBrain"].predict(motif_embedding_dict[key]["regions"])
    
import pickle
f = open(path_to_save, "wb")
pickle.dump(motif_embedding_dict,f)
f.close()

# %% [markdown]
### Load the saved file

# %% [code]
path_to_file = "./output/testdata_motif_implant_100seqs.pkl"


import pickle
f = open(path_to_file, "rb")
motif_embedding_dict = pickle.load(f)
f.close()

# %% [markdown]
### Plot the prediction distributions

# %% [code]
class_no = 35
_ = plt.boxplot([motif_embedding_dict[key]["prediction"][:,class_no-1] for key in motif_embedding_dict],notch=True,showfliers=False,whis=[5,95])
_ = plt.xticks(range(1,len(motif_embedding_dict.keys())+1),list(motif_embedding_dict.keys()))
plt.ylabel("Prediction score")

# %% [markdown]
### Plot the location distribution of an implanted motif

# %% [code]
_ = plt.hist(motif_embedding_dict["Ey"]["locations"],bins=500,range=(0,500))
_ = plt.ylabel("Number of sequences")
_ = plt.xlabel("Position (bp)")
_ = plt.title("Location of Ey")

# %% [markdown]
### Plot the location distribution of an implanted motif relative to another implanted motif

# %% [code]
_ = plt.hist(motif_embedding_dict["Ey+Mef2"]["locations"]-motif_embedding_dict["Ey"]["locations"],bins=401,range=(-200.5,200.5))
_ = plt.ylabel("Number of sequences")
_ = plt.xlabel("Position (bp)")
_ = plt.title("Location of Mef2 relative to Ey")

# %% [markdown]
### Plot deepexplainer and saturation mutagenesis of a selected sequence

# %% [code]
index = 19
class_no =  35
onehot_ = np.copy(motif_embedding_dict["Ey+Mef2"]["regions"][index:index+1])


# Initialize the explainer for the selected class
import shap
tf.disable_eager_execution()
rn=np.random.choice(DeepFlyBrain_data_dict["nonAugmented_data"].shape[0], 250, replace=False)
name = "DeepFlyBrain"
explainer_dict = {} 
explainer_dict[name+"_c"+str(class_no)] = shap.DeepExplainer((model_dict[name].inputs,
                                                              model_dict[name].layers[-1].output[:,class_no-1]),
                                                             DeepFlyBrain_data_dict["nonAugmented_data"][rn])


# Plot contribution scores and saturation mutagenesis
ntrack = 2
fig = plt.figure(figsize=(80,ntrack*5))
ax1 = utils.plot_deepexplainer_givenax(explainer=explainer_dict["DeepFlyBrain_c35"], fig=fig, ntrack=ntrack, track_no=1, seq_onehot=onehot_)
_ = utils.plot_mutagenesis_givenax(model=model_dict["DeepFlyBrain"], fig=fig, ntrack=ntrack, track_no=2, seq_onehot=onehot_, class_no = class_no)


# %% [markdown]
### Plot prediction of a region at different steps

# %% [code]
index = 19
class_no = 35

for i,step in enumerate(motif_embedding_dict):
    plt.bar(i,motif_embedding_dict[step]["prediction"][index,class_no-1],label=step,color="gray")
_ = plt.xticks(range(len(motif_embedding_dict.keys())),list(motif_embedding_dict.keys()))
_ = plt.ylabel("Prediction score")


# %% [markdown]
### Convert created sequence to letters

# %% [code]
index = 19
onehot_ = np.copy(motif_embedding_dict["Ey+Mef2"]["regions"][index:index+1])

print("Generated sequence:",end=" ")
for nuc in onehot_[0]:
    if nuc[0]==1:
        print("A",end="")
    if nuc[1]==1:
        print("C",end="")
    if nuc[2]==1:
        print("G",end="")
    if nuc[3]==1:
        print("T",end="")
print("")


# %% [code]
